# Supplementary material for: Distinctive features of the oropharyngeal microbiome in Inuit of Nunavik and correlations of mild to moderate bronchial obstruction with dysbiosis
Source: Sci Rep. 2023 Oct 3;13:16622. doi: 10.1038/s41598-023-43821-4 (PMC10547696; doi:10.1038/s41598-023-43821-4)
Supplement: Supplementary file 2 — Supplementary Information 2. [file 41598_2023_43821_MOESM2_ESM.xlsx]

## Sheet: MetaPhlAn_species
Supplementary Data. Features selected by the best model for each microbiome data type
Feature	Logistic regression coefficient
Lactobacillus_gastricus	0.094973
Actinomyces_sp_HPA0247	0.042664
Atopobium_parvulum	0.008490
Veillonella_infantium	-0.053552
Megasphaera_micronuciformis	-0.133315
Actinomyces_graevenitzii	-0.384564
Bifidobacterium_longum	-0.826694
Veillonella_atypica	-0.849817
Veillonella_sp_T11011_6	-0.886553
Veillonella_dispar	-1.086407

## Sheet: MetaPhlAn_genus
Feature	Logistic regression coefficient
Granulicatella	0.199092
Megasphaera	-0.140457
Bifidobacterium	-0.311846
Actinomyces	-0.456314
Lactobacillus	-0.660579
Veillonella	-1.494892

## Sheet: MetaPhlAn_family
Feature	Linear discriminant analysis coefficient
Veillonellaceae	3.050211
Tannerellaceae	2.195712
Lactobacillaceae	1.602253
Lachnospiraceae	0.421700
Rhodospirillales_unclassified	0.154804
Bacteroidetes_unclassified	0.011339
Bifidobacteriaceae	-0.000898
Pasteurellaceae	-0.006359
Aspergillaceae	-0.009898
Nocardiaceae	-0.010129
Bacillaceae	-0.010920
Mycoplasmataceae	-0.011476
Hungateiclostridiaceae	-0.013290
Comamonadaceae	-0.014477
Actinomycetaceae	-0.030407
Cardiobacteriaceae	-0.057311
Prevotellaceae	-0.331922
Micrococcaceae	-0.958054
Carnobacteriaceae	-2.555217
Coriobacteriaceae	-2.685335

## Sheet: mOTUs_species
Feature	Gini importance
meta_mOTU_v3_12759-Veillonella_species_incertae_sedis	0.20787703338988914
ref_mOTU_v3_01100-Haemophilus_sputorum	0.19064301893503288
ext_mOTU_v3_17816-Veillonella_species_incertae_sedis	0.1761664885419896
ref_mOTU_v3_01942-Veillonella_tobetsuensis	0.13681901164227353
ext_mOTU_v3_19484-Neisseria_species_incertae_sedis	0.11816829417913888
ext_mOTU_v3_19504-Candidatus_Saccharibacteria_species_incertae_sedis	0.08247501754389774
ref_mOTU_v3_00572-Streptococcus_constellatus	0.02661315102261557
ref_mOTU_v3_00291-Streptococcus_oralis	0.022981525104764755
ref_mOTU_v3_02392-Prevotella_intermedia	0.018321919430376404
ext_mOTU_v3_19492-Streptococcus_species_incertae_sedis	0.007693127298789013
ref_mOTU_v3_01940-Veillonella_dispar	0.0021106107311937793
ref_mOTU_v3_01500-Neisseria_sp._oral_taxon_014	0.0016842573442956285
ext_mOTU_v3_17381-Rothia_species_incertae_sedis	0.0014953558992804369
ref_mOTU_v3_02950-Atopobium_parvulum	0.001014282276117298
ext_mOTU_v3_19569-Actinomyces_species_incertae_sedis	0.0007604946159761283
ext_mOTU_v3_28860-Selenomonas_species_incertae_sedis	0.0007283089890342705
ref_mOTU_v3_01716-Prevotella_pleuritidis	0.0007132035833234751
ext_mOTU_v3_18176-Aggregatibacter_species_incertae_sedis	0.0006835618171570728
ref_mOTU_v3_00800-Cutibacterium_acnes_[Propionibacterium_sp._CC003-HC2/Propionibacterium_sp._KPL1847/Propionibacterium_sp._KPL1849/Propionibacterium_sp._KPL1854/Propionibacterium_sp._KPL2003/Propionibacterium_sp._KPL2008/Propionibacterium_sp._KPL2009/Propionibacterium_sp._MB3007/Propionibacterium_sp._HMSC068C01/Propionibacterium_sp._HMSC078F01/Propionibacterium_sp._HMSC069G10/Propionibacterium_sp…	0.0006556893885787032
ref_mOTU_v3_04288-Parvimonas_sp._oral_taxon_110	0.0005275126039259114
ref_mOTU_v3_02302-Leptotrichia_wadei	0.00041200193918899844
ref_mOTU_v3_01913-Actinomyces_sp._[Actinomyces_sp._ICM58/Actinomyces_sp._oral_taxon_172]	0.0003551109432361267
ref_mOTU_v3_02796-Prevotella_sp._F0091	0.00026894988714555807
ref_mOTU_v3_07139-Treponema_maltophilum	0.00025065399040967066
ext_mOTU_v3_19465-Streptococcus_species_incertae_sedis	0.00023754224178663445
ref_mOTU_v3_11576-Oribacterium_sinus	0.00017412958107966342
ref_mOTU_v3_02397-Prevotella_micans	0.00016974707950310255

## Sheet: mOTUs_genus
Feature	Gini importance
Veillonella	0.15112244897959184
Scardovia	0.11306122448979594
Alloscardovia	0.08081632653061224
Rothia	0.07377551020408164
Alloprevotella	0.06908163265306122
Actinomyces	0.054693877551020405
Malassezia	0.05255102040816327
Gardnerella	0.045408163265306105
Anaerococcus	0.045204081632653055
Dolosigranulum	0.029489795918367343
Ottowia	0.027448979591836734
Tepidiphilus	0.026428571428571426
Moraxellaceae gen. [Enhydrobacter/Moraxella]	0.0239795918367347
Anaerolineaceae gen. incertae sedis	0.020918367346938773
Coriobacteriaceae gen. incertae sedis	0.02061224489795918
Gordonia	0.019795918367346937
Morococcus	0.019591836734693877
Brevundimonas	0.0186734693877551
Desulfovibrio	0.013265306122448983
Xanthomonas	0.012857142857142857
Rhodococcus	0.011530612244897959
Flavobacterium	0.007448979591836735
Alcaligenes	0.007448979591836735
Polynucleobacter	0.007346938775510204
Flavobacteriia gen. incertae sedis	0.0071428571428571435
Variovorax	0.006938775510204082
Microbacteriaceae gen. incertae sedis	0.006428571428571429
Crocinitomicaceae gen. incertae sedis	0.003979591836734694
Leuconostoc	0.003469387755102041
Atopobium	0.0028571428571428576
Staphylococcus	0.002653061224489796
Corynebacteriales gen. incertae sedis	0.0024489795918367346
Parageobacillus	0.002346938775510204
Bacteria gen. [Rhodospirillum/Lactobacillus/Azospirillum]	0.0006122448979591836
Acidovorax	0.0005102040816326531
Bifidobacterium	0.00040816326530612246
Lactobacillus	0.00040816326530612246
Barnesiella	0.00040816326530612246
Anaerostipes	0.00040816326530612246
Olsenella	0.00040816326530612246
Aggregatibacter	0.00040816326530612246
Massilia	0.00040816326530612246
Globicatella	0.00040816326530612246
Bacillus	0.0003061224489795918
Chitinophagaceae gen. incertae sedis	0.0003061224489795918
Alloiococcus	0.0003061224489795918
Actinobacteria gen. incertae sedis	0.0003061224489795918
Enterococcus	0.0003061224489795918
Methylorubrum	0.0003061224489795918
Anaeroglobus	0.00020408163265306123
Veillonellaceae gen. incertae sedis	0.00020408163265306123
Peptoanaerobacter	0.00020408163265306123
Moraxella	0.00020408163265306123
Abiotrophia	0.00020408163265306123
Pasteurella	0.00020408163265306123
Microbacterium	0.00020408163265306123
Centipeda	0.00020408163265306123
Azospirillum	0.00020408163265306123
Megamonas	0.00020408163265306123
Curtobacterium	0.00020408163265306123
Actinomycetaceae gen. incertae sedis	0.00010204081632653062
Ruminococcaceae gen. incertae sedis	0.00010204081632653062
Carnobacteriaceae gen. incertae sedis	0.00010204081632653062
Bacteroidia gen. incertae sedis	0.00010204081632653062
Planococcus	0.00010204081632653062
Simonsiella	0.00010204081632653062
Johnsonella	0.00010204081632653062

## Sheet: mOTUs_family
Feature	Linear discriminant analysis coefficient
Coriobacteriaceae	4.314469
Nocardiaceae	3.097352
Bacteria fam. [Lactobacillaceae/Rhodospirillaceae]	3.041388
Malasseziaceae	2.260793
Micrococcaceae	1.399287
Carnobacteriaceae	1.114402
Prevotellaceae	0.809517
Streptococcaceae	0.483692
Actinomycetaceae	0.363851
Chitinophagaceae	0.236246
Barnesiellaceae	0.181544
Sutterellaceae	0.181544
Rhodobacteraceae	0.045983
Bacillaceae	0.035319
Desulfovibrionaceae	0.021445
Aerococcaceae	0.018547
Bacteria fam. [Methylobacteriaceae/Micromonosporaceae]	0.017340
Bacteroidia fam. incertae sedis	0.016034
Leuconostocaceae	0.013983
Propionibacteriaceae	0.009862
Atopobiaceae	0.004094
Selenomonadaceae	-0.008654
Xanthomonadaceae	-0.009500
Bifidobacteriaceae	-0.010730
Tannerellaceae	-0.012993
Eggerthellaceae	-0.027534
Lactobacillaceae	-0.038546
Enterococcaceae	-0.051467
Comamonadaceae	-0.153759
Ruminococcaceae	-2.089682
Anaerolineaceae	-2.630168
Bradyrhizobiaceae	-2.677345
Veillonellaceae	-3.611022

## Sheet: HUMAnN
Feature	Gini importance
P164-PWY: purine nucleobases degradation I (anaerobic)	0.03161616161616162
PWY-5189: tetrapyrrole biosynthesis II (from glycine)|g__Streptococcus.s__Streptococcus_salivarius	0.02686868686868687
PWY-7208: superpathway of pyrimidine nucleobases salvage|g__Veillonella.s__Veillonella_sp_T11011_6	0.023838383838383843
ALLANTOINDEG-PWY: superpathway of allantoin degradation in yeast	0.023535353535353538
PWY-5005: biotin biosynthesis II	0.023535353535353538
PWY-5723: Rubisco shunt|unclassified	0.021515151515151515
P461-PWY: hexitol fermentation to lactate, formate, ethanol and acetate	0.020303030303030302
PWY0-1479: tRNA processing|unclassified	0.019595959595959594
PWY-5973: cis-vaccenate biosynthesis|g__Prevotella.s__Prevotella_melaninogenica	0.01919191919191919
PWY-6700: queuosine biosynthesis I (de novo)|g__Streptococcus.s__Streptococcus_oralis	0.019090909090909092
ASPASN-PWY: superpathway of L-aspartate and L-asparagine biosynthesis|unclassified	0.018686868686868686
PWY-7204: pyridoxal 5'-phosphate salvage II (plants)|unclassified	0.01818181818181818
PWY-6527: stachyose degradation|g__Streptococcus.s__Streptococcus_parasanguinis	0.017575757575757574
THRESYN-PWY: superpathway of L-threonine biosynthesis|g__Solobacterium.s__Solobacterium_moorei	0.016565656565656565
PWY-7323: superpathway of GDP-mannose-derived O-antigen building blocks biosynthesis	0.015656565656565657
PWY-6527: stachyose degradation|g__Streptococcus.s__Streptococcus_mitis	0.015656565656565657
PWY-6527: stachyose degradation|g__Streptococcus.s__Streptococcus_salivarius	0.015555555555555555
HISDEG-PWY: L-histidine degradation I|g__Prevotella.s__Prevotella_intermedia	0.014242424242424242
1CMET2-PWY: folate transformations III (E. coli)|g__Actinomyces.s__Actinomyces_odontolyticus	0.012525252525252528
PWY-7208: superpathway of pyrimidine nucleobases salvage|g__Actinomyces.s__Actinomyces_sp_ICM47	0.011414141414141415
PWY-3841: folate transformations II (plants)|g__Prevotella.s__Prevotella_intermedia	0.010707070707070708
UNINTEGRATED|g__Lactobacillus.s__Lactobacillus_gastricus	0.010101010101010102
TRPSYN-PWY: L-tryptophan biosynthesis	0.010101010101010102
PWY-6797: 6-hydroxymethyl-dihydropterin diphosphate biosynthesis II (Methanocaldococcus)	0.009797979797979797
RIBOSYN2-PWY: flavin biosynthesis I (bacteria and plants)|g__Veillonella.s__Veillonella_infantium	0.008585858585858587
P125-PWY: superpathway of (R,R)-butanediol biosynthesis|g__Streptococcus.s__Streptococcus_mitis	0.008484848484848486
PWY-7383: anaerobic energy metabolism (invertebrates, cytosol)|unclassified	0.008181818181818182
PWY-6609: adenine and adenosine salvage III|g__Actinomyces.s__Actinomyces_sp_oral_taxon_181	0.00787878787878788
PWY-6121: 5-aminoimidazole ribonucleotide biosynthesis I|g__Solobacterium.s__Solobacterium_moorei	0.007676767676767677
PWY-6147: 6-hydroxymethyl-dihydropterin diphosphate biosynthesis I|g__Neisseria.s__Neisseria_sicca	0.007373737373737374
PWY-6387: UDP-N-acetylmuramoyl-pentapeptide biosynthesis I (meso-diaminopimelate containing)|g__Actinomyces.s__Actinomyces_sp_oral_taxon_181	0.00707070707070707
PWY-5188: tetrapyrrole biosynthesis I (from glutamate)|g__Streptococcus.s__Streptococcus_parasanguinis	0.006464646464646465
PWY0-162: superpathway of pyrimidine ribonucleotides de novo biosynthesis	0.006363636363636365
FASYN-INITIAL-PWY: superpathway of fatty acid biosynthesis initiation (E. coli)|g__Streptococcus.s__Streptococcus_sp_HMSC034E03	0.006363636363636364
PYRIDNUCSYN-PWY: NAD de novo biosynthesis I (from aspartate)|g__Bifidobacterium.s__Bifidobacterium_longum	0.006161616161616162
PWY-6527: stachyose degradation|g__Streptococcus.s__Streptococcus_sp_F0442	0.0060606060606060615
PWY-7371: 1,4-dihydroxy-6-naphthoate biosynthesis II|g__Selenomonas.s__Selenomonas_noxia	0.0060606060606060615
PWY-6168: flavin biosynthesis III (fungi)|g__Streptococcus.s__Streptococcus_pseudopneumoniae	0.005757575757575758
PWY-2942: L-lysine biosynthesis III|g__Veillonella.s__Veillonella_dispar	0.005555555555555556
SULFATE-CYS-PWY: superpathway of sulfate assimilation and cysteine biosynthesis	0.0052525252525252525
PWY-7539: 6-hydroxymethyl-dihydropterin diphosphate biosynthesis III (Chlamydia)|g__Streptococcus.s__Streptococcus_pseudopneumoniae	0.004949494949494949
HOMOSER-METSYN-PWY: L-methionine biosynthesis I|unclassified	0.004747474747474748
UNINTEGRATED|g__Streptococcus.s__Streptococcus_cristatus	0.0044444444444444444
PWY4FS-7: phosphatidylglycerol biosynthesis I (plastidic)|g__Streptococcus.s__Streptococcus_oralis	0.004343434343434344
UNINTEGRATED|g__Prevotella.s__Prevotella_intermedia	0.00393939393939394
PWY-5100: pyruvate fermentation to acetate and lactate II|g__Streptococcus.s__Streptococcus_vestibularis	0.00393939393939394
PWY-7219: adenosine ribonucleotides de novo biosynthesis|g__Solobacterium.s__Solobacterium_moorei	0.00393939393939394
PWY-5676: acetyl-CoA fermentation to butanoate II|g__Streptococcus.s__Streptococcus_mitis	0.0038383838383838384
COA-PWY-1: coenzyme A biosynthesis II (mammalian)|g__Lactobacillus.s__Lactobacillus_gastricus	0.0038383838383838384
PWY-7199: pyrimidine deoxyribonucleosides salvage|g__Streptococcus.s__Streptococcus_infantis	0.003737373737373738
PWY-7663: gondoate biosynthesis (anaerobic)	0.003737373737373737
KETOGLUCONMET-PWY: ketogluconate metabolism|unclassified	0.003737373737373737
PWY-5347: superpathway of L-methionine biosynthesis (transsulfuration)|unclassified	0.003737373737373737
PWY-5994: palmitate biosynthesis (type I fatty acid synthase)	0.003737373737373737
UNINTEGRATED|g__Lactobacillus.s__Lactobacillus_johnsonii	0.003737373737373737
PWY-5188: tetrapyrrole biosynthesis I (from glutamate)|g__Veillonella.s__Veillonella_dispar	0.003636363636363637
PWY-5505: L-glutamate and L-glutamine biosynthesis|unclassified	0.003636363636363637
PWY-7357: thiamine phosphate formation from pyrithiamine and oxythiamine (yeast)|unclassified	0.0036363636363636364
PWY0-1586: peptidoglycan maturation (meso-diaminopimelate containing)|g__Streptococcus.s__Streptococcus_salivarius	0.0035353535353535356
PWY-4981: L-proline biosynthesis II (from arginine)|g__Streptococcus.s__Streptococcus_infantis	0.0035353535353535356
PWY66-367: ketogenesis	0.0034343434343434348
P221-PWY: octane oxidation|unclassified	0.003434343434343434
PANTO-PWY: phosphopantothenate biosynthesis I|g__Rothia.s__Rothia_mucilaginosa	0.003333333333333334
SULFATE-CYS-PWY: superpathway of sulfate assimilation and cysteine biosynthesis|g__Haemophilus.s__Haemophilus_parainfluenzae	0.0033333333333333335
PWY-6124: inosine-5'-phosphate biosynthesis II|g__Streptococcus.s__Streptococcus_cristatus	0.003131313131313131
PWY-6609: adenine and adenosine salvage III|g__Actinomyces.s__Actinomyces_odontolyticus	0.0030303030303030307
PWY-5384: sucrose degradation IV (sucrose phosphorylase)|g__Streptococcus.s__Streptococcus_mutans	0.0030303030303030307
FASYN-INITIAL-PWY: superpathway of fatty acid biosynthesis initiation (E. coli)|g__Streptococcus.s__Streptococcus_sanguinis	0.0029292929292929295
PWY1F-823: leucopelargonidin and leucocyanidin biosynthesis|g__Streptococcus.s__Streptococcus_oralis	0.0029292929292929295
PWY-7199: pyrimidine deoxyribonucleosides salvage|g__Streptococcus.s__Streptococcus_pseudopneumoniae	0.0029292929292929295
PWY-2723: trehalose degradation V|unclassified	0.0028282828282828287
PWY0-1241: ADP-L-glycero-&beta;-D-manno-heptose biosynthesis|g__Veillonella.s__Veillonella_rogosae	0.0028282828282828287
PWY0-781: aspartate superpathway|unclassified	0.0028282828282828287
COA-PWY-1: superpathway of coenzyme A biosynthesis III (mammals)|unclassified	0.0027272727272727275
PWY-7199: pyrimidine deoxyribonucleosides salvage|g__Streptococcus.s__Streptococcus_salivarius	0.0027272727272727275
RHAMCAT-PWY: L-rhamnose degradation I|g__Streptococcus.s__Streptococcus_parasanguinis	0.0027272727272727275
PWY-5188: tetrapyrrole biosynthesis I (from glutamate)|g__Veillonella.s__Veillonella_rogosae	0.0027272727272727275
PWY-6703: preQ0 biosynthesis|g__Streptococcus.s__Streptococcus_oralis	0.0026262626262626263
PWY-5100: pyruvate fermentation to acetate and lactate II|g__Streptococcus.s__Streptococcus_cristatus	0.0026262626262626263
ASPASN-PWY: superpathway of L-aspartate and L-asparagine biosynthesis|g__Streptococcus.s__Streptococcus_pseudopneumoniae	0.0026262626262626263
PWY-5837: 2-carboxy-1,4-naphthoquinol biosynthesis|g__Veillonella.s__Veillonella_sp_T11011_6	0.0026262626262626263
PWY-7003: glycerol degradation to butanol|unclassified	0.0025252525252525255
PWY-6527: stachyose degradation	0.0025252525252525255
PWY-6737: starch degradation V|g__Bifidobacterium.s__Bifidobacterium_longum	0.0025252525252525255
PWY-5103: L-isoleucine biosynthesis III|g__Veillonella.s__Veillonella_infantium	0.0025252525252525255
PWY-6471: peptidoglycan biosynthesis IV (Enterococcus faecium)|unclassified	0.0024242424242424242
PWY-7220: adenosine deoxyribonucleotides de novo biosynthesis II|g__Actinomyces.s__Actinomyces_sp_HMSC035G02	0.0024242424242424242
HISTSYN-PWY: L-histidine biosynthesis|g__Streptococcus.s__Streptococcus_pneumoniae	0.0024242424242424242
PWY-5265: peptidoglycan biosynthesis II (staphylococci)|g__Streptococcus.s__Streptococcus_pseudopneumoniae	0.0024242424242424242
RIBOSYN2-PWY: flavin biosynthesis I (bacteria and plants)|g__Veillonella.s__Veillonella_dispar	0.0023232323232323234
PWY-7111: pyruvate fermentation to isobutanol (engineered)|g__Veillonella.s__Veillonella_sp_T11011_6	0.002323232323232323
UNINTEGRATED|g__Actinomyces.s__Actinomyces_sp_oral_taxon_181	0.002323232323232323
PWY-5103: L-isoleucine biosynthesis III|g__Actinomyces.s__Actinomyces_sp_HMSC035G02	0.0022222222222222222
PWY-6588: pyruvate fermentation to acetone	0.0022222222222222222
PWY-6163: chorismate biosynthesis from 3-dehydroquinate|g__Streptococcus.s__Streptococcus_oralis	0.0021212121212121214
PWY-6737: starch degradation V|unclassified	0.0021212121212121214
PWY-622: starch biosynthesis|unclassified	0.0021212121212121214
PWY66-389: phytol degradation|unclassified	0.00202020202020202
PWY-5265: peptidoglycan biosynthesis II (staphylococci)|g__Streptococcus.s__Streptococcus_mitis	0.00202020202020202
PWY-6168: flavin biosynthesis III (fungi)|g__Veillonella.s__Veillonella_infantium	0.00202020202020202
PWY-6609: adenine and adenosine salvage III|g__Solobacterium.s__Solobacterium_moorei	0.00202020202020202
SER-GLYSYN-PWY: superpathway of L-serine and glycine biosynthesis I|g__Actinomyces.s__Actinomyces_odontolyticus	0.00202020202020202
PWY-7117: C4 photosynthetic carbon assimilation cycle, PEPCK type|unclassified	0.0019191919191919192
PWY-5686: UMP biosynthesis I|g__Stomatobaculum.s__Stomatobaculum_longum	0.0019191919191919192
PWY-2942: L-lysine biosynthesis III	0.0019191919191919192
PWY-7328: superpathway of UDP-glucose-derived O-antigen building blocks biosynthesis|g__Streptococcus.s__Streptococcus_pneumoniae	0.0018181818181818184
PWY-7222: guanosine deoxyribonucleotides de novo biosynthesis II|g__Actinomyces.s__Actinomyces_sp_HMSC035G02	0.0018181818181818182
PWY-2942: L-lysine biosynthesis III|g__Veillonella.s__Veillonella_infantium	0.0018181818181818182
PWY-6936: seleno-amino acid biosynthesis (plants)|g__Veillonella.s__Veillonella_sp_T11011_6	0.0018181818181818182
PWY-7219: adenosine ribonucleotides de novo biosynthesis|g__Selenomonas.s__Selenomonas_noxia	0.0018181818181818182
PWY-5918: superpathway of heme b biosynthesis from glutamate|g__Rothia.s__Rothia_mucilaginosa	0.0018181818181818182
PWY-7539: 6-hydroxymethyl-dihydropterin diphosphate biosynthesis III (Chlamydia)|g__Prevotella.s__Prevotella_melaninogenica	0.0017171717171717174
FUC-RHAMCAT-PWY: superpathway of fucose and rhamnose degradation	0.0017171717171717174
PWY-7388: octanoyl-[acyl-carrier protein] biosynthesis (mitochondria, yeast)|unclassified	0.001717171717171717
PWY4FS-7: phosphatidylglycerol biosynthesis I (plastidic)|g__Streptococcus.s__Streptococcus_pneumoniae	0.001717171717171717
COA-PWY-1: superpathway of coenzyme A biosynthesis III (mammals)|g__Stomatobaculum.s__Stomatobaculum_longum	0.001717171717171717
GLYCOGENSYNTH-PWY: glycogen biosynthesis I (from ADP-D-Glucose)|g__Granulicatella.s__Granulicatella_adiacens	0.001717171717171717
PWY-7539: 6-hydroxymethyl-dihydropterin diphosphate biosynthesis III (Chlamydia)|g__Veillonella.s__Veillonella_sp_T11011_6	0.001717171717171717
COA-PWY: coenzyme A biosynthesis I (prokaryotic)|unclassified	0.0016161616161616164
PWY-7229: superpathway of adenosine nucleotides de novo biosynthesis I|g__Streptococcus.s__Streptococcus_vestibularis	0.0016161616161616162
PWY-6151: S-adenosyl-L-methionine salvage I|g__Rothia.s__Rothia_mucilaginosa	0.0016161616161616162
PWY-7197: pyrimidine deoxyribonucleotide phosphorylation|g__Actinomyces.s__Actinomyces_graevenitzii	0.0016161616161616162
OANTIGEN-PWY: O-antigen building blocks biosynthesis (E. coli)|g__Lactobacillus.s__Lactobacillus_gastricus	0.0016161616161616162
PWY4FS-8: phosphatidylglycerol biosynthesis II (non-plastidic)|g__Streptococcus.s__Streptococcus_pneumoniae	0.0016161616161616162
OANTIGEN-PWY: O-antigen building blocks biosynthesis (E. coli)|g__Lactobacillus.s__Lactobacillus_johnsonii	0.001616161616161616
P461-PWY: hexitol fermentation to lactate, formate, ethanol and acetate|g__Streptococcus.s__Streptococcus_pneumoniae	0.001616161616161616
PWY-7211: superpathway of pyrimidine deoxyribonucleotides de novo biosynthesis	0.001616161616161616
PWY-5100: pyruvate fermentation to acetate and lactate II|g__Streptococcus.s__Streptococcus_infantis	0.0015151515151515154
PWY-7663: gondoate biosynthesis (anaerobic)|unclassified	0.0015151515151515154
PWY-6471: peptidoglycan biosynthesis IV (Enterococcus faecium)|g__Streptococcus.s__Streptococcus_pseudopneumoniae	0.0015151515151515152
PWY-5686: UMP biosynthesis I|g__Rothia.s__Rothia_mucilaginosa	0.0015151515151515152
PWY-5345: superpathway of L-methionine biosynthesis (by sulfhydrylation)	0.0015151515151515152
TRNA-CHARGING-PWY: tRNA charging|g__Streptococcus.s__Streptococcus_sp_F0442	0.0015151515151515152
COA-PWY-1: superpathway of coenzyme A biosynthesis III (mammals)|g__Streptococcus.s__Streptococcus_mutans	0.0015151515151515152
HEME-BIOSYNTHESIS-II: heme b biosynthesis I (aerobic)|g__Veillonella.s__Veillonella_infantium	0.0014141414141414144
PEPTIDOGLYCANSYN-PWY: peptidoglycan biosynthesis I (meso-diaminopimelate containing)|g__Streptococcus.s__Streptococcus_salivarius	0.0014141414141414144
COA-PWY: coenzyme A biosynthesis I (prokaryotic)|g__Veillonella.s__Veillonella_rogosae	0.0014141414141414144
PWY-6125: superpathway of guanosine nucleotides de novo biosynthesis II|g__Actinomyces.s__Actinomyces_odontolyticus	0.0014141414141414144
PWY-6125: superpathway of guanosine nucleotides de novo biosynthesis II|g__Actinomyces.s__Actinomyces_sp_HMSC035G02	0.0014141414141414144
UNINTEGRATED|unclassified	0.0013131313131313131
COA-PWY: coenzyme A biosynthesis I (prokaryotic)|g__Prevotella.s__Prevotella_salivae	0.0013131313131313131
PWY0-1261: anhydromuropeptides recycling I	0.0013131313131313131
PWY-5971: palmitate biosynthesis (type II fatty acid synthase)	0.0013131313131313131
PWY-5188: tetrapyrrole biosynthesis I (from glutamate)|g__Rothia.s__Rothia_mucilaginosa	0.0013131313131313131
PWY-5103: L-isoleucine biosynthesis III|g__Actinomyces.s__Actinomyces_odontolyticus	0.0013131313131313131
PWY66-422|g__Streptococcus.s__Streptococcus_mitis	0.0013131313131313131
PWY3DJ-35471: L-ascorbate biosynthesis IV (animals, D-glucuronate pathway)	0.0013131313131313131
UNINTEGRATED|g__Rothia.s__Rothia_aeria	0.0013131313131313131
PWY-5994: palmitate biosynthesis (type I fatty acid synthase)|unclassified	0.0012121212121212121
TRPSYN-PWY: L-tryptophan biosynthesis|g__Veillonella.s__Veillonella_parvula	0.0012121212121212121
PWY-7221: guanosine ribonucleotides de novo biosynthesis|g__Streptococcus.s__Streptococcus_infantis	0.0012121212121212121
PWY-7323: superpathway of GDP-mannose-derived O-antigen building blocks biosynthesis|unclassified	0.0012121212121212121
THRESYN-PWY: superpathway of L-threonine biosynthesis	0.0012121212121212121
PWY-6545: pyrimidine deoxyribonucleotides de novo biosynthesis III	0.0012121212121212121
PWY-7539: 6-hydroxymethyl-dihydropterin diphosphate biosynthesis III (Chlamydia)	0.0012121212121212121
PWY-5103: L-isoleucine biosynthesis III|g__Streptococcus.s__Streptococcus_sp_F0442	0.0012121212121212121
TRPSYN-PWY: L-tryptophan biosynthesis|g__Streptococcus.s__Streptococcus_sp_HPH0090	0.0012121212121212121
HISDEG-PWY: L-histidine degradation I|g__Prevotella.s__Prevotella_jejuni	0.0012121212121212121
PWY0-1319: CDP-diacylglycerol biosynthesis II|g__Clostridiales_Family_XIII_Incertae_Sedis_unclassified.s__Eubacterium_saphenum	0.0011111111111111113
PWY-3001: superpathway of L-isoleucine biosynthesis I|g__Actinomyces.s__Actinomyces_sp_HMSC035G02	0.0011111111111111113
HSERMETANA-PWY: L-methionine biosynthesis III|g__Haemophilus.s__Haemophilus_paraphrohaemolyticus	0.0011111111111111113
PWY-6168: flavin biosynthesis III (fungi)|g__Clostridiales_Family_XIII_Incertae_Sedis_unclassified.s__Eubacterium_saphenum	0.0011111111111111113
PWY-7228: superpathway of guanosine nucleotides de novo biosynthesis I|g__Actinomyces.s__Actinomyces_sp_HMSC035G02	0.0011111111111111113
PWY-922: mevalonate pathway I (eukaryotes and bacteria)|g__Streptococcus.s__Streptococcus_salivarius	0.0011111111111111113
PWY-6263: superpathway of menaquinol-8 biosynthesis II	0.0011111111111111113
PWY-6936: seleno-amino acid biosynthesis (plants)|g__Rothia.s__Rothia_dentocariosa	0.0011111111111111111
PWY-1042: glycolysis IV|g__Prevotella.s__Prevotella_intermedia	0.0011111111111111111
UDPNACETYLGALSYN-PWY: UDP-N-acetyl-D-glucosamine biosynthesis II|unclassified	0.0011111111111111111
PWY-5667: CDP-diacylglycerol biosynthesis I|g__Clostridiales_Family_XIII_Incertae_Sedis_unclassified.s__Eubacterium_saphenum	0.0011111111111111111
PWY0-1296: purine ribonucleosides degradation|g__Streptococcus.s__Streptococcus_parasanguinis	0.0011111111111111111
UNINTEGRATED|g__Granulicatella.s__Granulicatella_adiacens	0.0011111111111111111
ANAGLYCOLYSIS-PWY: glycolysis III (from glucose)|g__Streptococcus.s__Streptococcus_cristatus	0.0011111111111111111
GLYCOGENSYNTH-PWY: glycogen biosynthesis I (from ADP-D-Glucose)|g__Lactobacillus.s__Lactobacillus_kalixensis	0.0011111111111111111
PWY-7196: superpathway of pyrimidine ribonucleosides salvage	0.001111111111111111
PWY-6147: 6-hydroxymethyl-dihydropterin diphosphate biosynthesis I|g__Selenomonas.s__Selenomonas_sputigena	0.00101010101010101
PWY-7219: adenosine ribonucleotides de novo biosynthesis|g__Cutibacterium.s__Cutibacterium_acnes	0.00101010101010101
PWY-5367: petroselinate biosynthesis|g__Streptococcus.s__Streptococcus_infantis	0.00101010101010101
PWY-6151: S-adenosyl-L-methionine salvage I|g__Prevotella.s__Prevotella_intermedia	0.00101010101010101
PWY-7279: aerobic respiration II (cytochrome c) (yeast)	0.00101010101010101
PWY-7197: pyrimidine deoxyribonucleotide phosphorylation|g__Veillonella.s__Veillonella_infantium	0.00101010101010101
RIBOSYN2-PWY: flavin biosynthesis I (bacteria and plants)|g__Clostridiales_Family_XIII_Incertae_Sedis_unclassified.s__Eubacterium_saphenum	0.00101010101010101
PWY-5384: sucrose degradation IV (sucrose phosphorylase)|g__Streptococcus.s__Streptococcus_pneumoniae	0.00101010101010101
PWY-4981: L-proline biosynthesis II (from arginine)|g__Streptococcus.s__Streptococcus_sp_F0442	0.00101010101010101
PWY-5484: glycolysis II (from fructose 6-phosphate)|unclassified	0.00101010101010101
UNINTEGRATED|g__Veillonella.s__Veillonella_parvula	0.00101010101010101
PWY-7197: pyrimidine deoxyribonucleotide phosphorylation|unclassified	0.00101010101010101
PWY0-1319: CDP-diacylglycerol biosynthesis II|g__Streptococcus.s__Streptococcus_infantis	0.00101010101010101
PWY-6263: superpathway of menaquinol-8 biosynthesis II|unclassified	0.0009090909090909092
PWY-7663: gondoate biosynthesis (anaerobic)|g__Streptococcus.s__Streptococcus_infantis	0.0009090909090909091
FASYN-INITIAL-PWY: superpathway of fatty acid biosynthesis initiation (E. coli)|g__Streptococcus.s__Streptococcus_salivarius	0.0009090909090909091
PYRIDNUCSYN-PWY: NAD de novo biosynthesis I (from aspartate)|g__Prevotella.s__Prevotella_histicola	0.0009090909090909091
PWY-5188: tetrapyrrole biosynthesis I (from glutamate)|g__Veillonella.s__Veillonella_infantium	0.0009090909090909091
PWY-3781: aerobic respiration I (cytochrome c)	0.0009090909090909091
PWY-3841: folate transformations II|g__Streptococcus.s__Streptococcus_vestibularis	0.0009090909090909091
ANAGLYCOLYSIS-PWY: glycolysis III (from glucose)|g__Streptococcus.s__Streptococcus_infantis	0.0009090909090909091
ARGSYNBSUB-PWY: L-arginine biosynthesis II (acetyl cycle)|g__Neisseria.s__Neisseria_sicca	0.0009090909090909091
DTDPRHAMSYN-PWY: dTDP-&beta;-L-rhamnose biosynthesis|g__Rothia.s__Rothia_dentocariosa	0.0009090909090909091
PANTO-PWY: phosphopantothenate biosynthesis I|g__Actinomyces.s__Actinomyces_sp_ICM47	0.0008080808080808081
NONMEVIPP-PWY: methylerythritol phosphate pathway I|g__Clostridiales_Family_XIII_Incertae_Sedis_unclassified.s__Eubacterium_saphenum	0.0008080808080808081
PWY-6386: UDP-N-acetylmuramoyl-pentapeptide biosynthesis II (lysine-containing)|g__Veillonella.s__Veillonella_dispar	0.0008080808080808081
PANTO-PWY: phosphopantothenate biosynthesis I|g__Actinomyces.s__Actinomyces_sp_oral_taxon_181	0.0008080808080808081
PWY-6125: superpathway of guanosine nucleotides de novo biosynthesis II|g__Streptococcus.s__Streptococcus_infantis	0.0008080808080808081
PWY-6703: preQ0 biosynthesis|g__Haemophilus.s__Haemophilus_haemolyticus	0.0008080808080808081
PWY-6147: 6-hydroxymethyl-dihydropterin diphosphate biosynthesis I|g__Prevotella.s__Prevotella_melaninogenica	0.0008080808080808081
THRESYN-PWY: superpathway of L-threonine biosynthesis|g__Streptococcus.s__Streptococcus_sp_HMSC067H01	0.0008080808080808081
PEPTIDOGLYCANSYN-PWY: peptidoglycan biosynthesis I (meso-diaminopimelate containing)|g__Scardovia.s__Scardovia_wiggsiae	0.0008080808080808081
1CMET2-PWY: N10-formyl-tetrahydrofolate biosynthesis|g__Streptococcus.s__Streptococcus_pseudopneumoniae	0.0008080808080808081
1CMET2-PWY: folate transformations III (E. coli)|g__Streptococcus.s__Streptococcus_oralis	0.0008080808080808081
PWY-7400: L-arginine biosynthesis IV (archaebacteria)|unclassified	0.0008080808080808081
PWY-6527: stachyose degradation|g__Oribacterium.s__Oribacterium_sinus	0.0008080808080808081
PWY-5265: peptidoglycan biosynthesis II (staphylococci)	0.0008080808080808081
PWY-4041: &gamma;-glutamyl cycle|g__Haemophilus.s__Haemophilus_influenzae	0.0008080808080808081
UNINTEGRATED|g__Streptococcus.s__Streptococcus_sp_HMSC071D03	0.0008080808080808081
PWY-7385: 1,3-propanediol biosynthesis (engineered)	0.0008080808080808081
THRESYN-PWY: superpathway of L-threonine biosynthesis|g__Actinomyces.s__Actinomyces_sp_HMSC035G02	0.0008080808080808081
PWY-7197: pyrimidine deoxyribonucleotide phosphorylation|g__Actinomyces.s__Actinomyces_sp_oral_taxon_181	0.0008080808080808081
P461-PWY: hexitol fermentation to lactate, formate, ethanol and acetate|g__Streptococcus.s__Streptococcus_salivarius	0.0007070707070707072
PWY-5103: L-isoleucine biosynthesis III|g__Veillonella.s__Veillonella_atypica	0.0007070707070707072
PWY-6595: superpathway of guanosine nucleotides degradation (plants)|unclassified	0.0007070707070707072
PWY-5188: tetrapyrrole biosynthesis I (from glutamate)|g__Actinomyces.s__Actinomyces_sp_HMSC035G02	0.0007070707070707072
PWY-7392: taxadiene biosynthesis (engineered)	0.0007070707070707072
PWY-6123: inosine-5'-phosphate biosynthesis I|g__Actinomyces.s__Actinomyces_odontolyticus	0.0007070707070707072
PWY-7269: mitochondrial NADPH production (yeast)	0.0007070707070707072
VALSYN-PWY: L-valine biosynthesis|g__Actinomyces.s__Actinomyces_sp_oral_taxon_181	0.0007070707070707072
PWY-5659: GDP-mannose biosynthesis|g__Actinomyces.s__Actinomyces_sp_HMSC035G02	0.0007070707070707072
ILEUSYN-PWY: L-isoleucine biosynthesis I (from threonine)|g__Actinomyces.s__Actinomyces_sp_oral_taxon_181	0.0007070707070707072
GLYCOCAT-PWY: glycogen degradation I (bacterial)|unclassified	0.0007070707070707072
PWY-7197: pyrimidine deoxyribonucleotide phosphorylation|g__Streptococcus.s__Streptococcus_mitis	0.0007070707070707072
UNINTEGRATED|g__Clostridiales_Family_XIII_Incertae_Sedis_unclassified.s__Eubacterium_saphenum	0.0007070707070707072
PWY-6317: D-galactose degradation I (Leloir pathway)|g__Streptococcus.s__Streptococcus_mitis	0.0007070707070707072
PWY-7219: adenosine ribonucleotides de novo biosynthesis|g__Streptococcus.s__Streptococcus_sp_F0442	0.0007070707070707072
PWY-7220: adenosine deoxyribonucleotides de novo biosynthesis II|g__Veillonella.s__Veillonella_dispar	0.0007070707070707072
PWY-7220: adenosine deoxyribonucleotides de novo biosynthesis II|g__Actinomyces.s__Actinomyces_graevenitzii	0.0006060606060606061
LACTOSECAT-PWY: lactose and galactose degradation I|g__Streptococcus.s__Streptococcus_cristatus	0.0006060606060606061
DTDPRHAMSYN-PWY: dTDP-&beta;-L-rhamnose biosynthesis|g__Actinomyces.s__Actinomyces_sp_oral_taxon_180	0.0006060606060606061
LACTOSECAT-PWY: lactose and galactose degradation I|g__Streptococcus.s__Streptococcus_sp_F0442	0.0006060606060606061
PWY-6121: 5-aminoimidazole ribonucleotide biosynthesis I|g__Actinomyces.s__Actinomyces_sp_HPA0247	0.0006060606060606061
PWY-7228: superpathway of guanosine nucleotides de novo biosynthesis I|g__Veillonella.s__Veillonella_parvula	0.0006060606060606061
PWY0-881: superpathway of fatty acid biosynthesis I (E. coli)|unclassified	0.0006060606060606061
COLANSYN-PWY: colanic acid building blocks biosynthesis|unclassified	0.0006060606060606061
PWY-3001: superpathway of L-isoleucine biosynthesis I|g__Veillonella.s__Veillonella_infantium	0.0006060606060606061
PWY-6948: sitosterol degradation to androstenedione	0.0006060606060606061
PWY-6936: seleno-amino acid biosynthesis|g__Streptococcus.s__Streptococcus_vestibularis	0.0006060606060606061
ILEUSYN-PWY: L-isoleucine biosynthesis I (from threonine)|g__Streptococcus.s__Streptococcus_mutans	0.0006060606060606061
HEMESYN2-PWY: heme b biosynthesis II (oxygen-independent)|unclassified	0.0006060606060606061
PRPP-PWY: superpathway of histidine, purine, and pyrimidine biosynthesis	0.0006060606060606061
PWY-5005: biotin biosynthesis II|g__Veillonella.s__Veillonella_dispar	0.0006060606060606061
GOLPDLCAT-PWY: superpathway of glycerol degradation to 1,3-propanediol	0.0006060606060606061
PWY-6471: peptidoglycan biosynthesis IV (Enterococcus faecium)|g__Streptococcus.s__Streptococcus_salivarius	0.0006060606060606061
PWY-6897: thiamine diphosphate salvage II|unclassified	0.000505050505050505
PWY-6122: 5-aminoimidazole ribonucleotide biosynthesis II|g__Solobacterium.s__Solobacterium_moorei	0.000505050505050505
PWY-7208: superpathway of pyrimidine nucleobases salvage|g__Streptococcus.s__Streptococcus_pneumoniae	0.000505050505050505
TRNA-CHARGING-PWY: tRNA charging|g__Oribacterium.s__Oribacterium_sinus	0.000505050505050505
UDPNAGSYN-PWY: UDP-N-acetyl-D-glucosamine biosynthesis I|g__Neisseria.s__Neisseria_sicca	0.000505050505050505
COBALSYN-PWY: superpathway of adenosylcobalamin salvage from cobinamide I|unclassified	0.000505050505050505
PWY-6387: UDP-N-acetylmuramoyl-pentapeptide biosynthesis I (meso-diaminopimelate containing)|g__Streptococcus.s__Streptococcus_sp_F0442	0.000505050505050505
PWY-6122: 5-aminoimidazole ribonucleotide biosynthesis II|g__Actinomyces.s__Actinomyces_sp_HMSC035G02	0.000505050505050505
TRNA-CHARGING-PWY: tRNA charging|g__Streptococcus.s__Streptococcus_pneumoniae	0.000505050505050505
PWY-5189: tetrapyrrole biosynthesis II (from glycine)|g__Rothia.s__Rothia_mucilaginosa	0.000505050505050505
GLCMANNANAUT-PWY: superpathway of N-acetylglucosamine, N-acetylmannosamine and N-acetylneuraminate degradation|g__Gemella.s__Gemella_sanguinis	0.000505050505050505
TRNA-CHARGING-PWY: tRNA charging|g__Solobacterium.s__Solobacterium_moorei	0.000505050505050505
P125-PWY: superpathway of (R,R)-butanediol biosynthesis|g__Streptococcus.s__Streptococcus_sanguinis	0.000505050505050505
CALVIN-PWY: Calvin-Benson-Bassham cycle|unclassified	0.000505050505050505
PWY-6700: queuosine biosynthesis I (de novo)|unclassified	0.000505050505050505
PWY-2942: L-lysine biosynthesis III|g__Rothia.s__Rothia_dentocariosa	0.000505050505050505
MET-SAM-PWY: superpathway of S-adenosyl-L-methionine biosynthesis|unclassified	0.000505050505050505
PWY-5022: 4-aminobutanoate degradation V	0.000505050505050505
THRESYN-PWY: superpathway of L-threonine biosynthesis|g__Streptococcus.s__Streptococcus_sp_HMSC071D03	0.000505050505050505
CALVIN-PWY: Calvin-Benson-Bassham cycle	0.000505050505050505
PWY-5188: tetrapyrrole biosynthesis I (from glutamate)|g__Actinomyces.s__Actinomyces_sp_ICM47	0.000505050505050505
PWY-6163: chorismate biosynthesis from 3-dehydroquinate	0.000505050505050505
PWY-6387: UDP-N-acetylmuramoyl-pentapeptide biosynthesis I (meso-diaminopimelate containing)|g__Porphyromonas.s__Porphyromonas_somerae	0.000505050505050505
PWY-7184: pyrimidine deoxyribonucleotides de novo biosynthesis I|unclassified	0.000505050505050505
GLCMANNANAUT-PWY: superpathway of N-acetylglucosamine, N-acetylmannosamine and N-acetylneuraminate degradation|g__Streptococcus.s__Streptococcus_infantis	0.000505050505050505
COA-PWY: coenzyme A biosynthesis I (prokaryotic)|g__Streptococcus.s__Streptococcus_salivarius	0.000505050505050505
PWY-6277: superpathway of 5-aminoimidazole ribonucleotide biosynthesis|g__Solobacterium.s__Solobacterium_moorei	0.000505050505050505
PWY-5097: L-lysine biosynthesis VI|g__Veillonella.s__Veillonella_dispar	0.000505050505050505
PWY-6387: UDP-N-acetylmuramoyl-pentapeptide biosynthesis I (meso-diaminopimelate containing)|g__Streptococcus.s__Streptococcus_pneumoniae	0.000505050505050505
HISTSYN-PWY: L-histidine biosynthesis|g__Bifidobacterium.s__Bifidobacterium_longum	0.000505050505050505
PWY-7221: guanosine ribonucleotides de novo biosynthesis|g__Streptococcus.s__Streptococcus_sp_F0442	0.000505050505050505
PWY0-1296: purine ribonucleosides degradation|g__Atopobium.s__Atopobium_parvulum	0.000505050505050505
PWY-5100: pyruvate fermentation to acetate and lactate II|g__Veillonella.s__Veillonella_parvula	0.000505050505050505
PYRIDNUCSYN-PWY: NAD de novo biosynthesis I (from aspartate)|g__Prevotella.s__Prevotella_intermedia	0.000505050505050505
PWY-5189: tetrapyrrole biosynthesis II (from glycine)	0.000505050505050505
PWY-7220: adenosine deoxyribonucleotides de novo biosynthesis II|unclassified	0.000505050505050505
PWY-6125: superpathway of guanosine nucleotides de novo biosynthesis II|g__Actinomyces.s__Actinomyces_sp_oral_taxon_181	0.000505050505050505
PWY-2942: L-lysine biosynthesis III|g__Leptotrichia.s__Leptotrichia_sp_oral_taxon_225	0.00040404040404040404
PWY-6124: inosine-5'-phosphate biosynthesis II|g__Fusobacterium.s__Fusobacterium_nucleatum	0.00040404040404040404
HISDEG-PWY: L-histidine degradation I	0.00040404040404040404
PWY-5695: inosine 5'-phosphate degradation|g__Streptococcus.s__Streptococcus_sanguinis	0.00040404040404040404
COLANSYN-PWY: colanic acid building blocks biosynthesis	0.00040404040404040404
PWY1F-823: leucopelargonidin and leucocyanidin biosynthesis|g__Streptococcus.s__Streptococcus_sanguinis	0.00040404040404040404
PWY-5345: superpathway of L-methionine biosynthesis (by sulfhydrylation)|unclassified	0.00040404040404040404
PWY-3841: folate transformations II (plants)|g__Actinomyces.s__Actinomyces_graevenitzii	0.00040404040404040404
PWY-6126: superpathway of adenosine nucleotides de novo biosynthesis II|g__Streptococcus.s__Streptococcus_infantis	0.00040404040404040404
PWY-841: superpathway of purine nucleotides de novo biosynthesis I|g__Veillonella.s__Veillonella_parvula	0.00040404040404040404
PWY-6606: guanosine nucleotides degradation II	0.00040404040404040404
PWY-6147: 6-hydroxymethyl-dihydropterin diphosphate biosynthesis I|g__Streptococcus.s__Streptococcus_gordonii	0.00040404040404040404
PWY-7199: pyrimidine deoxyribonucleosides salvage|g__Granulicatella.s__Granulicatella_adiacens	0.00040404040404040404
HSERMETANA-PWY: L-methionine biosynthesis III|g__Haemophilus.s__Haemophilus_haemolyticus	0.00040404040404040404
BRANCHED-CHAIN-AA-SYN-PWY: superpathway of branched chain amino acid biosynthesis|g__Streptococcus.s__Streptococcus_peroris	0.00040404040404040404
PWY-7197: pyrimidine deoxyribonucleotide phosphorylation|g__Veillonella.s__Veillonella_sp_T11011_6	0.00040404040404040404
PWY-5103: L-isoleucine biosynthesis III|g__Veillonella.s__Veillonella_dispar	0.00040404040404040404
GLYCOGENSYNTH-PWY: glycogen biosynthesis I (from ADP-D-Glucose)|unclassified	0.00040404040404040404
PWY-5913: partial TCA cycle (obligate autotrophs)|g__Streptococcus.s__Streptococcus_pneumoniae	0.00040404040404040404
PWY-5030: L-histidine degradation III|g__Fusobacterium.s__Fusobacterium_nucleatum	0.00040404040404040404
PWY-7208: superpathway of pyrimidine nucleobases salvage|g__Actinomyces.s__Actinomyces_sp_HPA0247	0.00040404040404040404
UNINTEGRATED|g__Bacteroidetes_unclassified.s__Bacteroidetes_oral_taxon_274	0.00040404040404040404
PWY-7220: adenosine deoxyribonucleotides de novo biosynthesis II|g__Actinomyces.s__Actinomyces_sp_S6_Spd3	0.00040404040404040404
BRANCHED-CHAIN-AA-SYN-PWY: superpathway of branched amino acid biosynthesis|g__Haemophilus.s__Haemophilus_parainfluenzae	0.00040404040404040404
PWY-6609: adenine and adenosine salvage III|g__Gemella.s__Gemella_sanguinis	0.00040404040404040404
PWY-5695: inosine 5'-phosphate degradation|g__Oribacterium.s__Oribacterium_sinus	0.00040404040404040404
PWY-6471: peptidoglycan biosynthesis IV (Enterococcus faecium)|g__Streptococcus.s__Streptococcus_pneumoniae	0.00040404040404040404
PWY-6590: superpathway of Clostridium acetobutylicum acidogenic fermentation	0.00040404040404040404
1CMET2-PWY: folate transformations III (E. coli)|g__Streptococcus.s__Streptococcus_sp_HMSC067H01	0.00040404040404040404
PWY-7221: guanosine ribonucleotides de novo biosynthesis|g__Streptococcus.s__Streptococcus_sp_HPH0090	0.00040404040404040404
PWY-5838: superpathway of menaquinol-8 biosynthesis I|unclassified	0.00040404040404040404
PWY-6606: guanosine nucleotides degradation II|g__Oribacterium.s__Oribacterium_sinus	0.00040404040404040404
TRNA-CHARGING-PWY: tRNA charging|g__Streptococcus.s__Streptococcus_vestibularis	0.00040404040404040404
VALSYN-PWY: L-valine biosynthesis|g__Neisseria.s__Neisseria_sicca	0.00040404040404040404
PWY-6387: UDP-N-acetylmuramoyl-pentapeptide biosynthesis I (meso-diaminopimelate containing)|g__Streptococcus.s__Streptococcus_salivarius	0.00040404040404040404
ANAGLYCOLYSIS-PWY: glycolysis III (from glucose)|g__Granulicatella.s__Granulicatella_adiacens	0.00040404040404040404
HSERMETANA-PWY: L-methionine biosynthesis III|g__Actinomyces.s__Actinomyces_sp_oral_taxon_181	0.00040404040404040404
PWY-6549: L-glutamine biosynthesis III|unclassified	0.00040404040404040404
ASPASN-PWY: superpathway of L-aspartate and L-asparagine biosynthesis|g__Streptococcus.s__Streptococcus_peroris	0.00040404040404040404
PWY-7221: guanosine ribonucleotides de novo biosynthesis|g__Fusobacterium.s__Fusobacterium_nucleatum	0.00040404040404040404
COA-PWY-1: superpathway of coenzyme A biosynthesis III (mammals)|g__Streptococcus.s__Streptococcus_salivarius	0.00030303030303030303
PWY-6121: 5-aminoimidazole ribonucleotide biosynthesis I|g__Streptococcus.s__Streptococcus_oralis	0.00030303030303030303
PWY-3001: superpathway of L-isoleucine biosynthesis I|g__Streptococcus.s__Streptococcus_sanguinis	0.00030303030303030303
PWY-6737: starch degradation V|g__Stomatobaculum.s__Stomatobaculum_longum	0.00030303030303030303
PWY-6609: adenine and adenosine salvage III|g__Cutibacterium.s__Cutibacterium_acnes	0.00030303030303030303
PWY-6737: starch degradation V|g__Atopobium.s__Atopobium_parvulum	0.00030303030303030303
FOLSYN-PWY: superpathway of tetrahydrofolate biosynthesis and salvage|g__Streptococcus.s__Streptococcus_salivarius	0.00030303030303030303
PWY-5265: peptidoglycan biosynthesis II (staphylococci)|g__Streptococcus.s__Streptococcus_pneumoniae	0.00030303030303030303
PWY-6123: inosine-5'-phosphate biosynthesis I|g__Veillonella.s__Veillonella_parvula	0.00030303030303030303
GLCMANNANAUT-PWY: superpathway of N-acetylglucosamine, N-acetylmannosamine and N-acetylneuraminate degradation	0.00030303030303030303
BRANCHED-CHAIN-AA-SYN-PWY: superpathway of branched chain amino acid biosynthesis|g__Rothia.s__Rothia_mucilaginosa	0.00030303030303030303
PWY-7013: (S)-propane-1,2-diol degradation|g__Streptococcus.s__Streptococcus_sanguinis	0.00030303030303030303
PWY-6545: pyrimidine deoxyribonucleotides de novo biosynthesis III|unclassified	0.00030303030303030303
PWY-5188: tetrapyrrole biosynthesis I (from glutamate)|g__Actinomyces.s__Actinomyces_odontolyticus	0.00030303030303030303
REDCITCYC: TCA cycle VI (Helicobacter)	0.00030303030303030303
PPGPPMET-PWY: ppGpp metabolism	0.00030303030303030303
UNINTEGRATED|g__Gemella.s__Gemella_bergeri	0.00030303030303030303
PWY-7234: inosine-5'-phosphate biosynthesis III|g__Streptococcus.s__Streptococcus_parasanguinis	0.00030303030303030303
PWY-7219: adenosine ribonucleotides de novo biosynthesis|g__Bifidobacterium.s__Bifidobacterium_longum	0.00030303030303030303
PWY-5103: L-isoleucine biosynthesis III|g__Rothia.s__Rothia_mucilaginosa	0.00030303030303030303
RIBOSYN2-PWY: flavin biosynthesis I (bacteria and plants)|g__Streptococcus.s__Streptococcus_pseudopneumoniae	0.00030303030303030303
BRANCHED-CHAIN-AA-SYN-PWY: superpathway of branched chain amino acid biosynthesis|g__Oribacterium.s__Oribacterium_sp_oral_taxon_078	0.00030303030303030303
RIBOSYN2-PWY: flavin biosynthesis I (bacteria and plants)|g__Streptococcus.s__Streptococcus_pneumoniae	0.00030303030303030303
RIBOSYN2-PWY: flavin biosynthesis I (bacteria and plants)|g__Streptococcus.s__Streptococcus_oralis	0.00030303030303030303
PWY0-1586: peptidoglycan maturation (meso-diaminopimelate containing)|g__Streptococcus.s__Streptococcus_pseudopneumoniae	0.00030303030303030303
PWY0-1298: superpathway of pyrimidine deoxyribonucleosides degradation|g__Streptococcus.s__Streptococcus_pseudopneumoniae	0.00030303030303030303
PWY-4041: &gamma;-glutamyl cycle|g__Streptococcus.s__Streptococcus_pneumoniae	0.00030303030303030303
RIBOSYN2-PWY: flavin biosynthesis I (bacteria and plants)|g__Stomatobaculum.s__Stomatobaculum_longum	0.00030303030303030303
PWY-3841: folate transformations II (plants)|g__Filifactor.s__Filifactor_alocis	0.00030303030303030303
PWY-6151: S-adenosyl-L-methionine salvage I|g__Solobacterium.s__Solobacterium_moorei	0.00030303030303030303
PWY-7357: thiamine phosphate formation from pyrithiamine and oxythiamine (yeast)|g__Streptococcus.s__Streptococcus_salivarius	0.00030303030303030303
TRNA-CHARGING-PWY: tRNA charging|g__Streptococcus.s__Streptococcus_sp_HMSC071D03	0.00030303030303030303
SER-GLYSYN-PWY: superpathway of L-serine and glycine biosynthesis I|g__Prevotella.s__Prevotella_intermedia	0.00030303030303030303
NONMEVIPP-PWY: methylerythritol phosphate pathway I|g__Rothia.s__Rothia_mucilaginosa	0.00030303030303030303
P23-PWY: reductive TCA cycle I|unclassified	0.00030303030303030303
PWY-6124: inosine-5'-phosphate biosynthesis II	0.00030303030303030303
PWY0-1298: superpathway of pyrimidine deoxyribonucleosides degradation	0.00030303030303030303
PWY-6387: UDP-N-acetylmuramoyl-pentapeptide biosynthesis I (meso-diaminopimelate containing)|g__Streptococcus.s__Streptococcus_pseudopneumoniae	0.00030303030303030303
PWY66-409: superpathway of purine nucleotide salvage|g__Streptococcus.s__Streptococcus_pneumoniae	0.00030303030303030303
UDPNAGSYN-PWY: UDP-N-acetyl-D-glucosamine biosynthesis I|g__Streptococcus.s__Streptococcus_sp_HMSC067H01	0.00030303030303030303
UDPNACETYLGALSYN-PWY: UDP-N-acetyl-D-glucosamine biosynthesis II	0.00030303030303030303
PWY-6737: starch degradation V|g__Streptococcus.s__Streptococcus_vestibularis	0.00030303030303030303
PWY-6737: starch degradation V|g__Streptococcus.s__Streptococcus_sp_F0442	0.00030303030303030303
PWY-7222: guanosine deoxyribonucleotides de novo biosynthesis II|g__Actinomyces.s__Actinomyces_graevenitzii	0.00030303030303030303
PWY-7254: TCA cycle VII (acetate-producers)	0.00030303030303030303
THRESYN-PWY: superpathway of L-threonine biosynthesis|g__Atopobium.s__Atopobium_parvulum	0.00030303030303030303
PWY-6270: isoprene biosynthesis I	0.00030303030303030303
ANAGLYCOLYSIS-PWY: glycolysis III (from glucose)|g__Streptococcus.s__Streptococcus_pneumoniae	0.00030303030303030303
PWY-5188: tetrapyrrole biosynthesis I (from glutamate)|g__Veillonella.s__Veillonella_tobetsuensis	0.00030303030303030303
PWY-5189: tetrapyrrole biosynthesis II (from glycine)|g__Streptococcus.s__Streptococcus_parasanguinis	0.00030303030303030303
PWY-7221: guanosine ribonucleotides de novo biosynthesis|g__Actinomyces.s__Actinomyces_oris	0.00030303030303030303
PWY0-1297: superpathway of purine deoxyribonucleosides degradation|g__Streptococcus.s__Streptococcus_pneumoniae	0.00030303030303030303
ILEUSYN-PWY: L-isoleucine biosynthesis I (from threonine)|g__Actinomyces.s__Actinomyces_sp_HMSC035G02	0.00030303030303030303
PWY-5103: L-isoleucine biosynthesis III|unclassified	0.00030303030303030303
PWY-6277: superpathway of 5-aminoimidazole ribonucleotide biosynthesis|g__Rothia.s__Rothia_aeria	0.00030303030303030303
DTDPRHAMSYN-PWY: dTDP-&beta;-L-rhamnose biosynthesis|g__Lactobacillus.s__Lactobacillus_kalixensis	0.00030303030303030303
PWY-6700: queuosine biosynthesis I (de novo)|g__Neisseria.s__Neisseria_sicca	0.00030303030303030303
PWY-6125: superpathway of guanosine nucleotides de novo biosynthesis II|g__Veillonella.s__Veillonella_parvula	0.00030303030303030303
PWY-5667: CDP-diacylglycerol biosynthesis I|unclassified	0.00030303030303030303
PWY0-1415: superpathway of heme b biosynthesis from uroporphyrinogen-III|unclassified	0.00030303030303030303
PWY-6386: UDP-N-acetylmuramoyl-pentapeptide biosynthesis II (lysine-containing)|g__Streptococcus.s__Streptococcus_salivarius_CAG_79	0.00030303030303030303
GLCMANNANAUT-PWY: superpathway of N-acetylglucosamine, N-acetylmannosamine and N-acetylneuraminate degradation|g__Streptococcus.s__Streptococcus_salivarius	0.00030303030303030303
PWY-5384: sucrose degradation IV (sucrose phosphorylase)|g__Streptococcus.s__Streptococcus_salivarius	0.00030303030303030303
PWY-5188: tetrapyrrole biosynthesis I (from glutamate)|g__Veillonella.s__Veillonella_atypica	0.00030303030303030303
PWY-6386: UDP-N-acetylmuramoyl-pentapeptide biosynthesis II (lysine-containing)|unclassified	0.00030303030303030303
PWY-5188: tetrapyrrole biosynthesis I (from glutamate)|g__Veillonella.s__Veillonella_parvula	0.00030303030303030303
GLYCOGENSYNTH-PWY: glycogen biosynthesis I (from ADP-D-Glucose)|g__Streptococcus.s__Streptococcus_infantis	0.00030303030303030303
PWY-7115: C4 photosynthetic carbon assimilation cycle, NAD-ME type|unclassified	0.00020202020202020202
PWY-7219: adenosine ribonucleotides de novo biosynthesis|unclassified	0.00020202020202020202
ILEUSYN-PWY: L-isoleucine biosynthesis I (from threonine)|g__Bifidobacterium.s__Bifidobacterium_longum	0.00020202020202020202
DAPLYSINESYN-PWY: L-lysine biosynthesis I|g__Haemophilus.s__Haemophilus_haemolyticus	0.00020202020202020202
PWY-5676: acetyl-CoA fermentation to butanoate II|unclassified	0.00020202020202020202
HSERMETANA-PWY: L-methionine biosynthesis III|unclassified	0.00020202020202020202
FERMENTATION-PWY: mixed acid fermentation|unclassified	0.00020202020202020202
PWY0-1297: superpathway of purine deoxyribonucleosides degradation|g__Streptococcus.s__Streptococcus_infantis	0.00020202020202020202
PWY-6385: peptidoglycan biosynthesis III (mycobacteria)|g__Streptococcus.s__Streptococcus_sp_HMSC067H01	0.00020202020202020202
PWY-5667: CDP-diacylglycerol biosynthesis I|g__Streptococcus.s__Streptococcus_pneumoniae	0.00020202020202020202
PWY-6125: superpathway of guanosine nucleotides de novo biosynthesis II|g__Actinomyces.s__Actinomyces_graevenitzii	0.00020202020202020202
PWY-6163: chorismate biosynthesis from 3-dehydroquinate|g__Stomatobaculum.s__Stomatobaculum_longum	0.00020202020202020202
BRANCHED-CHAIN-AA-SYN-PWY: superpathway of branched chain amino acid biosynthesis|g__Streptococcus.s__Streptococcus_sp_HMSC034E03	0.00020202020202020202
PWY-6606: guanosine nucleotides degradation II|unclassified	0.00020202020202020202
PWY-6608: guanosine nucleotides degradation III|g__Veillonella.s__Veillonella_parvula	0.00020202020202020202
PWY-6124: inosine-5'-phosphate biosynthesis II|g__Veillonella.s__Veillonella_infantium	0.00020202020202020202
GALACTARDEG-PWY: D-galactarate degradation I	0.00020202020202020202
GLUCARGALACTSUPER-PWY: superpathway of D-glucarate and D-galactarate degradation	0.00020202020202020202
PWY-7220: adenosine deoxyribonucleotides de novo biosynthesis II|g__Actinomyces.s__Actinomyces_sp_oral_taxon_181	0.00020202020202020202
BRANCHED-CHAIN-AA-SYN-PWY: superpathway of branched chain amino acid biosynthesis|g__Streptococcus.s__Streptococcus_mitis	0.00020202020202020202
PWY-6121: 5-aminoimidazole ribonucleotide biosynthesis I|g__Actinomyces.s__Actinomyces_sp_ICM47	0.00020202020202020202
PWY-6124: inosine-5'-phosphate biosynthesis II|g__Streptococcus.s__Streptococcus_sp_HMSC067H01	0.00020202020202020202
NONOXIPENT-PWY: pentose phosphate pathway (non-oxidative branch) I|unclassified	0.00020202020202020202
PWY-7371: 1,4-dihydroxy-6-naphthoate biosynthesis II	0.00020202020202020202
PWY-6277: superpathway of 5-aminoimidazole ribonucleotide biosynthesis|g__Parascardovia.s__Parascardovia_denticolens	0.00020202020202020202
PWY-5989: stearate biosynthesis II (bacteria and plants)|unclassified	0.00020202020202020202
PWY0-1298: superpathway of pyrimidine deoxyribonucleosides degradation|g__Streptococcus.s__Streptococcus_parasanguinis	0.00020202020202020202
ANAGLYCOLYSIS-PWY: glycolysis III (from glucose)|g__Streptococcus.s__Streptococcus_sp_HMSC067H01	0.00020202020202020202
PWY-5188: tetrapyrrole biosynthesis I (from glutamate)	0.00020202020202020202
PWY-7388: octanoyl-[acyl-carrier protein] biosynthesis (mitochondria, yeast)|g__Streptococcus.s__Streptococcus_salivarius	0.00020202020202020202
PWY-5686: UMP biosynthesis I|g__Veillonella.s__Veillonella_dispar	0.00020202020202020202
ARG+POLYAMINE-SYN: superpathway of arginine and polyamine biosynthesis|unclassified	0.00020202020202020202
PWY-5695: inosine 5'-phosphate degradation|g__Clostridiales_Family_XIII_Incertae_Sedis_unclassified.s__Eubacterium_saphenum	0.00020202020202020202
FERMENTATION-PWY: mixed acid fermentation	0.00020202020202020202
PWY-7111: pyruvate fermentation to isobutanol (engineered)|g__Actinomyces.s__Actinomyces_sp_HMSC035G02	0.00020202020202020202
PWY-5989: stearate biosynthesis II (bacteria and plants)	0.00020202020202020202
PWY-7388: octanoyl-[acyl-carrier protein] biosynthesis (mitochondria, yeast)|g__Streptococcus.s__Streptococcus_sanguinis	0.00020202020202020202
PWY-7219: adenosine ribonucleotides de novo biosynthesis|g__Streptococcus.s__Streptococcus_vestibularis	0.00020202020202020202
PWY-6125: superpathway of guanosine nucleotides de novo biosynthesis II|g__Actinomyces.s__Actinomyces_sp_HPA0247	0.00020202020202020202
PWY-6124: inosine-5'-phosphate biosynthesis II|g__Veillonella.s__Veillonella_parvula	0.00020202020202020202
FASYN-INITIAL-PWY: superpathway of fatty acid biosynthesis initiation (E. coli)|g__Veillonella.s__Veillonella_tobetsuensis	0.00020202020202020202
PWY0-1296: purine ribonucleosides degradation|g__Streptococcus.s__Streptococcus_pseudopneumoniae	0.00020202020202020202
PWY-5667: CDP-diacylglycerol biosynthesis I|g__Rothia.s__Rothia_mucilaginosa	0.00020202020202020202
PWY-6608: guanosine nucleotides degradation III|unclassified	0.00020202020202020202
PWY-6385: peptidoglycan biosynthesis III (mycobacteria)|g__Veillonella.s__Veillonella_dispar	0.00020202020202020202
PWY-5837: 2-carboxy-1,4-naphthoquinol biosynthesis|unclassified	0.00020202020202020202
PWY-7383: anaerobic energy metabolism (invertebrates, cytosol)	0.00020202020202020202
PWY-5100: pyruvate fermentation to acetate and lactate II|g__Actinomyces.s__Actinomyces_sp_HPA0247	0.00020202020202020202
PWY-3781: aerobic respiration I (cytochrome c)|unclassified	0.00020202020202020202
PWY-4242|g__Actinomyces.s__Actinomyces_sp_HMSC035G02	0.00020202020202020202
PWY-5189: tetrapyrrole biosynthesis II (from glycine)|g__Actinomyces.s__Actinomyces_odontolyticus	0.00020202020202020202
PWY-7664: oleate biosynthesis IV (anaerobic)|g__Streptococcus.s__Streptococcus_infantis	0.00020202020202020202
ARGSYNBSUB-PWY: L-arginine biosynthesis II (acetyl cycle)|g__Streptococcus.s__Streptococcus_pneumoniae	0.00020202020202020202
PWY0-1319: CDP-diacylglycerol biosynthesis II|g__Rothia.s__Rothia_mucilaginosa	0.00020202020202020202
PWY-7221: guanosine ribonucleotides de novo biosynthesis|g__Veillonella.s__Veillonella_dispar	0.00020202020202020202
HSERMETANA-PWY: L-methionine biosynthesis III|g__Actinomyces.s__Actinomyces_sp_HPA0247	0.00020202020202020202
PWY-724: superpathway of L-lysine, L-threonine and L-methionine biosynthesis II|g__Veillonella.s__Veillonella_dispar	0.00020202020202020202
PWY-7221: guanosine ribonucleotides de novo biosynthesis|g__Veillonella.s__Veillonella_parvula	0.00020202020202020202
PWY-6387: UDP-N-acetylmuramoyl-pentapeptide biosynthesis I (meso-diaminopimelate containing)|g__Streptococcus.s__Streptococcus_salivarius_CAG_79	0.00020202020202020202
PWY-6147: 6-hydroxymethyl-dihydropterin diphosphate biosynthesis I|g__Veillonella.s__Veillonella_dispar	0.00020202020202020202
PWY-7208: superpathway of pyrimidine nucleobases salvage|g__Veillonella.s__Veillonella_dispar	0.00020202020202020202
UDPNAGSYN-PWY: UDP-N-acetyl-D-glucosamine biosynthesis I|g__Rothia.s__Rothia_mucilaginosa	0.00020202020202020202
PWY-7208: superpathway of pyrimidine nucleobases salvage|g__Veillonella.s__Veillonella_infantium	0.00020202020202020202
PWY-724: superpathway of L-lysine, L-threonine and L-methionine biosynthesis II|g__Neisseria.s__Neisseria_sicca	0.00020202020202020202
PWY-7208: superpathway of pyrimidine nucleobases salvage|unclassified	0.00020202020202020202
PWY-3841: folate transformations II (plants)|g__Streptococcus.s__Streptococcus_mitis	0.00020202020202020202
HISDEG-PWY: L-histidine degradation I|g__Bacteroidetes_unclassified.s__Bacteroidetes_oral_taxon_274	0.00020202020202020202
PWY-7228: superpathway of guanosine nucleotides de novo biosynthesis I|g__Actinomyces.s__Actinomyces_sp_S6_Spd3	0.00020202020202020202
PWY-6147: 6-hydroxymethyl-dihydropterin diphosphate biosynthesis I|g__Rothia.s__Rothia_dentocariosa	0.00020202020202020202
PWY-6317: D-galactose degradation I (Leloir pathway)|g__Streptococcus.s__Streptococcus_infantis	0.00020202020202020202
BRANCHED-CHAIN-AA-SYN-PWY: superpathway of branched chain amino acid biosynthesis|g__Actinomyces.s__Actinomyces_sp_oral_taxon_180	0.00020202020202020202
PWY-6317: D-galactose degradation I (Leloir pathway)|g__Streptococcus.s__Streptococcus_salivarius	0.00020202020202020202
PWY-6122: 5-aminoimidazole ribonucleotide biosynthesis II|g__Lactobacillus.s__Lactobacillus_gastricus	0.00020202020202020202
PWY-6122: 5-aminoimidazole ribonucleotide biosynthesis II|g__Parascardovia.s__Parascardovia_denticolens	0.00020202020202020202
PWY-5723: Rubisco shunt	0.00020202020202020202
PEPTIDOGLYCANSYN-PWY: peptidoglycan biosynthesis I (meso-diaminopimelate containing)|g__Actinomyces.s__Actinomyces_sp_oral_taxon_181	0.00020202020202020202
PWY-6703: preQ0 biosynthesis|g__Porphyromonas.s__Porphyromonas_somerae	0.00020202020202020202
PWY-4041: &gamma;-glutamyl cycle|g__Streptococcus.s__Streptococcus_sp_F0442	0.00020202020202020202
GLUTORN-PWY: L-ornithine biosynthesis I|unclassified	0.00020202020202020202
PWY-7221: guanosine ribonucleotides de novo biosynthesis|g__Streptococcus.s__Streptococcus_peroris	0.00020202020202020202
PWY-5857: ubiquinol-10 biosynthesis (early decarboxylation)	0.00020202020202020202
PWY-7221: guanosine ribonucleotides de novo biosynthesis|g__Actinomyces.s__Actinomyces_graevenitzii	0.00020202020202020202
HISTSYN-PWY: L-histidine biosynthesis|unclassified	0.00020202020202020202
PWY-6703: preQ0 biosynthesis|g__Streptococcus.s__Streptococcus_sp_HMSC034E03	0.00020202020202020202
PWY-5367: petroselinate biosynthesis	0.00020202020202020202
PWY-5367: petroselinate biosynthesis|g__Granulicatella.s__Granulicatella_adiacens	0.00020202020202020202
PWY-7539: 6-hydroxymethyl-dihydropterin diphosphate biosynthesis III (Chlamydia)|g__Lactobacillus.s__Lactobacillus_fermentum	0.00020202020202020202
PWY0-162: superpathway of pyrimidine ribonucleotides de novo biosynthesis|g__Rothia.s__Rothia_aeria	0.00020202020202020202
PWY-2942: L-lysine biosynthesis III|g__Campylobacter.s__Campylobacter_concisus	0.00020202020202020202
GLYCOL-GLYOXDEG-PWY: superpathway of glycol metabolism and degradation	0.00020202020202020202
PWY-6123: inosine-5'-phosphate biosynthesis I|g__Streptococcus.s__Streptococcus_pseudopneumoniae	0.00020202020202020202
PWY-7237: myo-, chiro- and scyllo-inositol degradation	0.00020202020202020202
VALSYN-PWY: L-valine biosynthesis|g__Actinomyces.s__Actinomyces_sp_HMSC035G02	0.00020202020202020202
VALSYN-PWY: L-valine biosynthesis|g__Streptococcus.s__Streptococcus_mutans	0.00020202020202020202
PWY-5265: peptidoglycan biosynthesis II (staphylococci)|g__Streptococcus.s__Streptococcus_oralis	0.00020202020202020202
PWY-5686: UMP biosynthesis I|g__Actinomyces.s__Actinomyces_graevenitzii	0.00020202020202020202
PWY-6122: 5-aminoimidazole ribonucleotide biosynthesis II|unclassified	0.00020202020202020202
PWY-6609: adenine and adenosine salvage III|g__Haemophilus.s__Haemophilus_parainfluenzae	0.00020202020202020202
PWY-6700: queuosine biosynthesis I (de novo)|g__Veillonella.s__Veillonella_sp_T11011_6	0.00020202020202020202
PWY-5918: superpathway of heme b biosynthesis from glutamate	0.00020202020202020202
PWY-4242|g__Bifidobacterium.s__Bifidobacterium_dentium	0.00020202020202020202
UNINTEGRATED|g__Actinomyces.s__Actinomyces_turicensis	0.00020202020202020202
PWY-7234: inosine-5'-phosphate biosynthesis III|g__Streptococcus.s__Streptococcus_peroris	0.00020202020202020202
PWY-6277: superpathway of 5-aminoimidazole ribonucleotide biosynthesis|g__Streptococcus.s__Streptococcus_salivarius_CAG_79	0.00020202020202020202
PWY-6121: 5-aminoimidazole ribonucleotide biosynthesis I|g__Streptococcus.s__Streptococcus_peroris	0.00020202020202020202
PWY-6936: seleno-amino acid biosynthesis (plants)|g__Streptococcus.s__Streptococcus_oralis	0.00020202020202020202
COA-PWY-1: coenzyme A biosynthesis II (mammalian)|g__Streptococcus.s__Streptococcus_oralis	0.00020202020202020202
OANTIGEN-PWY: O-antigen building blocks biosynthesis (E. coli)|g__Streptococcus.s__Streptococcus_parasanguinis	0.00020202020202020202
OANTIGEN-PWY: O-antigen building blocks biosynthesis (E. coli)|g__Streptococcus.s__Streptococcus_pneumoniae	0.00020202020202020202
OANTIGEN-PWY: O-antigen building blocks biosynthesis (E. coli)|unclassified	0.00020202020202020202
PWY-841: superpathway of purine nucleotides de novo biosynthesis I|g__Veillonella.s__Veillonella_sp_T11011_6	0.00020202020202020202
PWY-7198: pyrimidine deoxyribonucleotides de novo biosynthesis IV|unclassified	0.00020202020202020202
PWY0-1319: CDP-diacylglycerol biosynthesis II|g__Leptotrichia.s__Leptotrichia_sp_oral_taxon_225	0.00020202020202020202
HEXITOLDEGSUPER-PWY: superpathway of hexitol degradation (bacteria)	0.00020202020202020202
CITRULBIO-PWY: L-citrulline biosynthesis|unclassified	0.00020202020202020202
P125-PWY: superpathway of (R,R)-butanediol biosynthesis|unclassified	0.00020202020202020202
UNINTEGRATED|g__Actinomyces.s__Actinomyces_graevenitzii	0.00020202020202020202
ASPASN-PWY: superpathway of L-aspartate and L-asparagine biosynthesis|g__Streptococcus.s__Streptococcus_sp_HPH0090	0.00020202020202020202
PWY-7663: gondoate biosynthesis (anaerobic)|g__Bifidobacterium.s__Bifidobacterium_longum	0.00020202020202020202
ARGSYNBSUB-PWY: L-arginine biosynthesis II (acetyl cycle)|g__Enterococcus.s__Enterococcus_cecorum	0.00020202020202020202
THRESYN-PWY: superpathway of L-threonine biosynthesis|g__Granulicatella.s__Granulicatella_adiacens	0.00020202020202020202
PWY-6124: inosine-5'-phosphate biosynthesis II|g__Rothia.s__Rothia_mucilaginosa	0.00020202020202020202
PWY-6859: all-trans-farnesol biosynthesis	0.00020202020202020202
GLUTORN-PWY: L-ornithine biosynthesis I|g__Streptococcus.s__Streptococcus_vestibularis	0.00010101010101010101
PWY-101: photosynthesis light reactions	0.00010101010101010101
COA-PWY: coenzyme A biosynthesis I|g__Tannerella.s__Tannerella_forsythia	0.00010101010101010101
ARO-PWY: chorismate biosynthesis I|g__Streptococcus.s__Streptococcus_sp_F0442	0.00010101010101010101
PWY-5695: inosine 5'-phosphate degradation|g__Haemophilus.s__Haemophilus_parahaemolyticus	0.00010101010101010101
PWY-2941: L-lysine biosynthesis II|g__Streptococcus.s__Streptococcus_pneumoniae	0.00010101010101010101
PWY-5973: cis-vaccenate biosynthesis|g__Streptococcus.s__Streptococcus_peroris	0.00010101010101010101
PWY-5265: peptidoglycan biosynthesis II (staphylococci)|g__Streptococcus.s__Streptococcus_peroris	0.00010101010101010101
PWY-7111: pyruvate fermentation to isobutanol (engineered)|g__Neisseria.s__Neisseria_sicca	0.00010101010101010101
GLYCOLYSIS-E-D: superpathway of glycolysis and the Entner-Doudoroff pathway	0.00010101010101010101
PWY-6737: starch degradation V|g__Streptococcus.s__Streptococcus_pneumoniae	0.00010101010101010101
NONOXIPENT-PWY: pentose phosphate pathway (non-oxidative branch) I|g__Eikenella.s__Eikenella_corrodens	0.00010101010101010101
PWY0-1296: purine ribonucleosides degradation|g__Streptococcus.s__Streptococcus_peroris	0.00010101010101010101
PWY-6385: peptidoglycan biosynthesis III (mycobacteria)|g__Streptococcus.s__Streptococcus_sp_HPH0090	0.00010101010101010101
ANAGLYCOLYSIS-PWY: glycolysis III (from glucose)|g__Prevotella.s__Prevotella_denticola	0.00010101010101010101
BRANCHED-CHAIN-AA-SYN-PWY: superpathway of branched chain amino acid biosynthesis|g__Veillonella.s__Veillonella_sp_T11011_6	0.00010101010101010101
PWY-6936: seleno-amino acid biosynthesis|g__Streptococcus.s__Streptococcus_pseudopneumoniae	0.00010101010101010101
PWY-6313: serotonin degradation|unclassified	0.00010101010101010101
PWY-724: superpathway of L-lysine, L-threonine and L-methionine biosynthesis II|g__Campylobacter.s__Campylobacter_concisus	0.00010101010101010101
PWY-6285: superpathway of fatty acids biosynthesis (E. coli)|g__Streptococcus.s__Streptococcus_pneumoniae	0.00010101010101010101
PWY-6386: UDP-N-acetylmuramoyl-pentapeptide biosynthesis II (lysine-containing)|g__Actinomyces.s__Actinomyces_graevenitzii	0.00010101010101010101
RIBOSYN2-PWY: flavin biosynthesis I (bacteria and plants)|g__Veillonella.s__Veillonella_rogosae	0.00010101010101010101
BIOTIN-BIOSYNTHESIS-PWY: biotin biosynthesis I|g__Haemophilus.s__Haemophilus_parainfluenzae	0.00010101010101010101
PWY-6901: superpathway of glucose and xylose degradation|unclassified	0.00010101010101010101
PWY-6151: S-adenosyl-L-methionine salvage I|g__Bifidobacterium.s__Bifidobacterium_longum	0.00010101010101010101
PWY-6612: superpathway of tetrahydrofolate biosynthesis|unclassified	0.00010101010101010101
PWY-6897: thiamine diphosphate salvage II|g__Streptococcus.s__Streptococcus_salivarius	0.00010101010101010101
ASPASN-PWY: superpathway of L-aspartate and L-asparagine biosynthesis|g__Streptococcus.s__Streptococcus_sp_HMSC034E03	0.00010101010101010101
PPGPPMET-PWY: ppGpp metabolism|g__Streptococcus.s__Streptococcus_mitis	0.00010101010101010101
ILEUSYN-PWY: L-isoleucine biosynthesis I (from threonine)|g__Haemophilus.s__Haemophilus_parainfluenzae	0.00010101010101010101
GLYCOGENSYNTH-PWY: glycogen biosynthesis I (from ADP-D-Glucose)|g__Streptococcus.s__Streptococcus_cristatus	0.00010101010101010101
PWY-6385: peptidoglycan biosynthesis III (mycobacteria)|g__Veillonella.s__Veillonella_infantium	0.00010101010101010101
PWY-6151: S-adenosyl-L-methionine salvage I|g__Gemella.s__Gemella_sanguinis	0.00010101010101010101
COMPLETE-ARO-PWY: superpathway of aromatic amino acid biosynthesis|g__Fusobacterium.s__Fusobacterium_nucleatum	0.00010101010101010101
ASPASN-PWY: superpathway of L-aspartate and L-asparagine biosynthesis|g__Streptococcus.s__Streptococcus_sp_HMSC071D03	0.00010101010101010101
PWY-6606: guanosine nucleotides degradation II|g__Atopobium.s__Atopobium_rimae	0.00010101010101010101
GLYCOGENSYNTH-PWY: glycogen biosynthesis I (from ADP-D-Glucose)|g__Streptococcus.s__Streptococcus_parasanguinis	0.00010101010101010101
PWY-7111: pyruvate fermentation to isobutanol (engineered)|g__Haemophilus.s__Haemophilus_parainfluenzae	0.00010101010101010101
SER-GLYSYN-PWY: superpathway of L-serine and glycine biosynthesis I|g__Prevotella.s__Prevotella_jejuni	0.00010101010101010101
PWY-5667: CDP-diacylglycerol biosynthesis I|g__Stomatobaculum.s__Stomatobaculum_longum	0.00010101010101010101
PWY-7219: adenosine ribonucleotides de novo biosynthesis|g__Streptococcus.s__Streptococcus_mutans	0.00010101010101010101
PWY0-162: superpathway of pyrimidine ribonucleotides de novo biosynthesis|g__Actinomyces.s__Actinomyces_sp_ICM47	0.00010101010101010101
PWY0-162: superpathway of pyrimidine ribonucleotides de novo biosynthesis|g__Neisseria.s__Neisseria_sicca	0.00010101010101010101
PWY-2941: L-lysine biosynthesis II|unclassified	0.00010101010101010101
PWY-724: superpathway of L-lysine, L-threonine and L-methionine biosynthesis II|g__Veillonella.s__Veillonella_infantium	0.00010101010101010101
NAD-BIOSYNTHESIS-II: NAD salvage pathway III (to nicotinamide riboside)|g__Streptococcus.s__Streptococcus_salivarius	0.00010101010101010101
PWY-6305: superpathway of putrescine biosynthesis	0.00010101010101010101
PWY-5856: ubiquinol-9 biosynthesis (early decarboxylation)	0.00010101010101010101
PWY-5505: L-glutamate and L-glutamine biosynthesis	0.00010101010101010101
PWY-5384: sucrose degradation IV (sucrose phosphorylase)|g__Granulicatella.s__Granulicatella_adiacens	0.00010101010101010101
PWY-5384: sucrose degradation IV (sucrose phosphorylase)|g__Bifidobacterium.s__Bifidobacterium_longum	0.00010101010101010101
PWY-7219: adenosine ribonucleotides de novo biosynthesis|g__Streptococcus.s__Streptococcus_pseudopneumoniae	0.00010101010101010101
METSYN-PWY: L-homoserine and L-methionine biosynthesis|g__Haemophilus.s__Haemophilus_haemolyticus	0.00010101010101010101
PWY-6629: superpathway of L-tryptophan biosynthesis	0.00010101010101010101
PWY-5837: 2-carboxy-1,4-naphthoquinol biosynthesis|g__Veillonella.s__Veillonella_rogosae	0.00010101010101010101
GLCMANNANAUT-PWY: superpathway of N-acetylglucosamine, N-acetylmannosamine and N-acetylneuraminate degradation|g__Fusobacterium.s__Fusobacterium_nucleatum	0.00010101010101010101
PWY-5367: petroselinate biosynthesis|unclassified	0.00010101010101010101
GLYCOGENSYNTH-PWY: glycogen biosynthesis I (from ADP-D-Glucose)|g__Streptococcus.s__Streptococcus_pneumoniae	0.00010101010101010101
HEME-BIOSYNTHESIS-II: heme b biosynthesis I (aerobic)|g__Veillonella.s__Veillonella_parvula	0.00010101010101010101
PWY-7221: guanosine ribonucleotides de novo biosynthesis|g__Bifidobacterium.s__Bifidobacterium_longum	0.00010101010101010101
PWY0-1479: tRNA processing|g__Neisseria.s__Neisseria_sicca	0.00010101010101010101
COA-PWY-1: superpathway of coenzyme A biosynthesis III (mammals)|g__Streptococcus.s__Streptococcus_vestibularis	0.00010101010101010101
PWY0-1319: CDP-diacylglycerol biosynthesis II|g__Mogibacterium.s__Mogibacterium_diversum	0.00010101010101010101
NONMEVIPP-PWY: methylerythritol phosphate pathway I|g__Solobacterium.s__Solobacterium_moorei	0.00010101010101010101
PWY-3841: folate transformations II (plants)|g__Rothia.s__Rothia_mucilaginosa	0.00010101010101010101
PWY-6277: superpathway of 5-aminoimidazole ribonucleotide biosynthesis|unclassified	0.00010101010101010101
PWY-7222: guanosine deoxyribonucleotides de novo biosynthesis II|g__Actinomyces.s__Actinomyces_sp_oral_taxon_181	0.00010101010101010101
PWY-6936: seleno-amino acid biosynthesis (plants)|g__Streptococcus.s__Streptococcus_mutans	0.00010101010101010101
PWY-6126: superpathway of adenosine nucleotides de novo biosynthesis II|g__Streptococcus.s__Streptococcus_mitis	0.00010101010101010101
PWY-6936: seleno-amino acid biosynthesis (plants)|g__Streptococcus.s__Streptococcus_mitis	0.00010101010101010101
PWY-7222: guanosine deoxyribonucleotides de novo biosynthesis II|g__Actinomyces.s__Actinomyces_odontolyticus	0.00010101010101010101
COA-PWY-1: superpathway of coenzyme A biosynthesis III (mammals)|g__Veillonella.s__Veillonella_rogosae	0.00010101010101010101
PWY-6151: S-adenosyl-L-methionine salvage I|g__Streptococcus.s__Streptococcus_sp_A12	0.00010101010101010101
PWY-6859: all-trans-farnesol biosynthesis|g__Streptococcus.s__Streptococcus_anginosus_group	0.00010101010101010101
PWY-7221: guanosine ribonucleotides de novo biosynthesis|unclassified	0.00010101010101010101
PWY0-1297: superpathway of purine deoxyribonucleosides degradation|g__Streptococcus.s__Streptococcus_salivarius	0.00010101010101010101
PWY-7328: superpathway of UDP-glucose-derived O-antigen building blocks biosynthesis	0.00010101010101010101
BRANCHED-CHAIN-AA-SYN-PWY: superpathway of branched chain amino acid biosynthesis|g__Bifidobacterium.s__Bifidobacterium_longum	0.00010101010101010101
BRANCHED-CHAIN-AA-SYN-PWY: superpathway of branched chain amino acid biosynthesis|g__Streptococcus.s__Streptococcus_sanguinis	0.00010101010101010101
PWY-6151: S-adenosyl-L-methionine salvage I|g__Streptococcus.s__Streptococcus_milleri	0.00010101010101010101
PWY-6277: superpathway of 5-aminoimidazole ribonucleotide biosynthesis|g__Veillonella.s__Veillonella_parvula	0.00010101010101010101
PWY-7234: inosine-5'-phosphate biosynthesis III|g__Streptococcus.s__Streptococcus_pneumoniae	0.00010101010101010101
PWY-2942: L-lysine biosynthesis III|g__Streptococcus.s__Streptococcus_pneumoniae	0.00010101010101010101
PWY-6126: superpathway of adenosine nucleotides de novo biosynthesis II|g__Veillonella.s__Veillonella_infantium	0.00010101010101010101
PWY-6785: hydrogen production VIII	0.00010101010101010101
PWY-6385: peptidoglycan biosynthesis III (mycobacteria)|g__Porphyromonas.s__Porphyromonas_somerae	0.00010101010101010101
PWY-6126: superpathway of adenosine nucleotides de novo biosynthesis II|unclassified	0.00010101010101010101
PWY-7357: thiamine phosphate formation from pyrithiamine and oxythiamine (yeast)|g__Dialister.s__Dialister_invisus	0.00010101010101010101
PWY-6385: peptidoglycan biosynthesis III (mycobacteria)|g__Prevotella.s__Prevotella_intermedia	0.00010101010101010101
THRESYN-PWY: superpathway of L-threonine biosynthesis|g__Streptococcus.s__Streptococcus_sanguinis	0.00010101010101010101
PWY0-1319: CDP-diacylglycerol biosynthesis II|g__Anaeroglobus.s__Anaeroglobus_geminatus	0.00010101010101010101
THRESYN-PWY: superpathway of L-threonine biosynthesis|g__Streptococcus.s__Streptococcus_sp_A12	0.00010101010101010101
PWY-5920: superpathway of heme biosynthesis from glycine|unclassified	0.00010101010101010101
GLUCONEO-PWY: gluconeogenesis I|unclassified	0.00010101010101010101
PWY-5695: inosine 5'-phosphate degradation|g__Streptococcus.s__Streptococcus_vestibularis	0.00010101010101010101
ARGSYN-PWY: L-arginine biosynthesis I (via L-ornithine)|g__Streptococcus.s__Streptococcus_sanguinis	0.00010101010101010101
ILEUSYN-PWY: L-isoleucine biosynthesis I (from threonine)|g__Streptococcus.s__Streptococcus_pseudopneumoniae	0.00010101010101010101
COA-PWY-1: superpathway of coenzyme A biosynthesis III (mammals)|g__Streptococcus.s__Streptococcus_sp_HMSC034E03	0.00010101010101010101
PWY-2942: L-lysine biosynthesis III|g__Streptococcus.s__Streptococcus_mitis	0.00010101010101010101
PWY-5695: inosine 5'-phosphate degradation|g__Veillonella.s__Veillonella_parvula	0.00010101010101010101
PWY-6163: chorismate biosynthesis from 3-dehydroquinate|g__Bifidobacterium.s__Bifidobacterium_longum	0.00010101010101010101
COA-PWY: coenzyme A biosynthesis I (prokaryotic)|g__Porphyromonas.s__Porphyromonas_endodontalis	0.00010101010101010101
PWY-6147: 6-hydroxymethyl-dihydropterin diphosphate biosynthesis I|g__Veillonella.s__Veillonella_infantium	0.00010101010101010101
PWY-6147: 6-hydroxymethyl-dihydropterin diphosphate biosynthesis I|g__Veillonella.s__Veillonella_sp_T11011_6	0.00010101010101010101
PWY-7220: adenosine deoxyribonucleotides de novo biosynthesis II|g__Streptococcus.s__Streptococcus_salivarius	0.00010101010101010101
PWY-6609: adenine and adenosine salvage III|g__Stomatobaculum.s__Stomatobaculum_longum	0.00010101010101010101
PWY-7221: guanosine ribonucleotides de novo biosynthesis|g__Actinomyces.s__Actinomyces_johnsonii	0.00010101010101010101
PWY-3841: folate transformations II (plants)|g__Veillonella.s__Veillonella_dispar	0.00010101010101010101
ANAGLYCOLYSIS-PWY: glycolysis III (from glucose)|g__Streptococcus.s__Streptococcus_sp_F0442	0.00010101010101010101
PWY-7282: 4-amino-2-methyl-5-diphosphomethylpyrimidine biosynthesis II|g__Streptococcus.s__Streptococcus_salivarius	0.00010101010101010101
PWY-7221: guanosine ribonucleotides de novo biosynthesis|g__Actinomyces.s__Actinomyces_sp_HPA0247	0.00010101010101010101
PWY-6936: seleno-amino acid biosynthesis (plants)|g__Actinomyces.s__Actinomyces_sp_oral_taxon_180	0.00010101010101010101
PWY-7219: adenosine ribonucleotides de novo biosynthesis|g__Veillonella.s__Veillonella_parvula	0.00010101010101010101
GLYCOLYSIS: glycolysis I (from glucose 6-phosphate)|unclassified	0.00010101010101010101
PWY-3841: folate transformations II (plants)|g__Veillonella.s__Veillonella_sp_T11011_6	0.00010101010101010101
PWY-2942: L-lysine biosynthesis III|unclassified	0.00010101010101010101
LACTOSECAT-PWY: lactose and galactose degradation I|unclassified	0.00010101010101010101
BRANCHED-CHAIN-AA-SYN-PWY: superpathway of branched amino acid biosynthesis|g__Streptococcus.s__Streptococcus_mitis	0.00010101010101010101
PWY-7282: 4-amino-2-methyl-5-diphosphomethylpyrimidine biosynthesis II	0.00010101010101010101
PWY-5861: superpathway of demethylmenaquinol-8 biosynthesis I	0.00010101010101010101
PWY-6282: palmitoleate biosynthesis I (from (5Z)-dodec-5-enoate)|g__Streptococcus.s__Streptococcus_infantis	0.00010101010101010101
PWY-7221: guanosine ribonucleotides de novo biosynthesis|g__Atopobium.s__Atopobium_rimae	0.00010101010101010101
ARO-PWY: chorismate biosynthesis I|g__Oribacterium.s__Oribacterium_sinus	0.00010101010101010101
PWY-6609: adenine and adenosine salvage III|g__Streptococcus.s__Streptococcus_salivarius	0.00010101010101010101
PWY-6785: hydrogen production VIII|unclassified	0.00010101010101010101
PWY-1269: CMP-3-deoxy-D-manno-octulosonate biosynthesis|g__Haemophilus.s__Haemophilus_paraphrohaemolyticus	0.00010101010101010101
PWY-5189: tetrapyrrole biosynthesis II (from glycine)|g__Actinomyces.s__Actinomyces_sp_HMSC035G02	0.00010101010101010101
PWY-7220: adenosine deoxyribonucleotides de novo biosynthesis II|g__Tannerella.s__Tannerella_forsythia	0.00010101010101010101
ARGSYNBSUB-PWY: L-arginine biosynthesis II (acetyl cycle)|unclassified	0.00010101010101010101
PWY-4242|g__Solobacterium.s__Solobacterium_moorei	0.00010101010101010101
COA-PWY: coenzyme A biosynthesis I (prokaryotic)|g__Veillonella.s__Veillonella_sp_T11011_6	0.00010101010101010101
GOLPDLCAT-PWY: superpathway of glycerol degradation to 1,3-propanediol|unclassified	0.00010101010101010101
BRANCHED-CHAIN-AA-SYN-PWY: superpathway of branched chain amino acid biosynthesis|g__Actinomyces.s__Actinomyces_sp_S6_Spd3	0.00010101010101010101
THISYNARA-PWY: superpathway of thiamine diphosphate biosynthesis III (eukaryotes)	0.00010101010101010101
COA-PWY: coenzyme A biosynthesis I (prokaryotic)|g__Gemella.s__Gemella_sanguinis	0.00010101010101010101
LACTOSECAT-PWY: lactose and galactose degradation I|g__Streptococcus.s__Streptococcus_mitis	0.00010101010101010101
PWY0-1319: CDP-diacylglycerol biosynthesis II|g__Streptococcus.s__Streptococcus_sp_F0442	0.00010101010101010101
PWY0-1296: purine ribonucleosides degradation|g__Veillonella.s__Veillonella_tobetsuensis	0.00010101010101010101
LACTOSECAT-PWY: lactose and galactose degradation I|g__Streptococcus.s__Streptococcus_peroris	0.00010101010101010101
GLUTORN-PWY: L-ornithine biosynthesis I|g__Haemophilus.s__Haemophilus_paraphrohaemolyticus	0.00010101010101010101
GLCMANNANAUT-PWY: superpathway of N-acetylglucosamine, N-acetylmannosamine and N-acetylneuraminate degradation|unclassified	0.00010101010101010101
PWY0-1319: CDP-diacylglycerol biosynthesis II|unclassified	0.00010101010101010101
PWY-6609: adenine and adenosine salvage III|g__Actinomyces.s__Actinomyces_meyeri	0.00010101010101010101
PWY-5667: CDP-diacylglycerol biosynthesis I|g__Campylobacter.s__Campylobacter_concisus	0.00010101010101010101
PWY0-1415: superpathway of heme b biosynthesis from uroporphyrinogen-III	0.00010101010101010101
RIBOSYN2-PWY: flavin biosynthesis I (bacteria and plants)|g__Prevotella.s__Prevotella_melaninogenica	0.00010101010101010101
TRNA-CHARGING-PWY: tRNA charging|g__Gemella.s__Gemella_sanguinis	0.00010101010101010101
PWY-7228: superpathway of guanosine nucleotides de novo biosynthesis I|g__Veillonella.s__Veillonella_dispar	0.00010101010101010101
GLCMANNANAUT-PWY: superpathway of N-acetylglucosamine, N-acetylmannosamine and N-acetylneuraminate degradation|g__Actinomyces.s__Actinomyces_odontolyticus	0.00010101010101010101
PWY-7208: superpathway of pyrimidine nucleobases salvage|g__Streptococcus.s__Streptococcus_vestibularis	0.00010101010101010101
HSERMETANA-PWY: L-methionine biosynthesis III|g__Actinomyces.s__Actinomyces_sp_HMSC035G02	0.00010101010101010101
PWY-5686: UMP biosynthesis I|g__Olsenella.s__Olsenella_profusa	0.00010101010101010101
UDPNAGSYN-PWY: UDP-N-acetyl-D-glucosamine biosynthesis I|g__Streptococcus.s__Streptococcus_gordonii	0.00010101010101010101
PWY-5103: L-isoleucine biosynthesis III|g__Bifidobacterium.s__Bifidobacterium_longum	0.00010101010101010101
PWY-7208: superpathway of pyrimidine nucleobases salvage|g__Streptococcus.s__Streptococcus_infantis	0.00010101010101010101
PWY-7196: superpathway of pyrimidine ribonucleosides salvage|unclassified	0.00010101010101010101
PWY-7456: &beta;-(1,4)-mannan degradation	0.00010101010101010101
P185-PWY: formaldehyde assimilation III (dihydroxyacetone cycle)|unclassified	0.00010101010101010101
PWY-7210: pyrimidine deoxyribonucleotides biosynthesis from CTP	0.00010101010101010101
PWY-6386: UDP-N-acetylmuramoyl-pentapeptide biosynthesis II (lysine-containing)|g__Rothia.s__Rothia_mucilaginosa	0.00010101010101010101
FASYN-ELONG-PWY: fatty acid elongation -- saturated|g__Streptococcus.s__Streptococcus_salivarius	0.00010101010101010101
PWY-6700: queuosine biosynthesis I (de novo)|g__Oribacterium.s__Oribacterium_sinus	0.00010101010101010101
PWY-7228: superpathway of guanosine nucleotides de novo biosynthesis I|g__Actinomyces.s__Actinomyces_graevenitzii	0.00010101010101010101
P125-PWY: superpathway of (R,R)-butanediol biosynthesis|g__Streptococcus.s__Streptococcus_sp_HMSC071D03	0.00010101010101010101
P185-PWY: formaldehyde assimilation III (dihydroxyacetone cycle)|g__Streptococcus.s__Streptococcus_sanguinis	0.00010101010101010101
PEPTIDOGLYCANSYN-PWY: peptidoglycan biosynthesis I (meso-diaminopimelate containing)|g__Granulicatella.s__Granulicatella_adiacens	0.00010101010101010101
CATECHOL-ORTHO-CLEAVAGE-PWY: catechol degradation to &beta;-ketoadipate	0.00010101010101010101
PWY-6123: inosine-5'-phosphate biosynthesis I|g__Veillonella.s__Veillonella_dispar	0.00010101010101010101
PANTO-PWY: phosphopantothenate biosynthesis I|g__Actinomyces.s__Actinomyces_sp_S6_Spd3	0.00010101010101010101
PANTO-PWY: phosphopantothenate biosynthesis I|g__Actinomyces.s__Actinomyces_oris	0.00010101010101010101
PWY-6123: inosine-5'-phosphate biosynthesis I|g__Streptococcus.s__Streptococcus_sp_F0442	0.00010101010101010101
PWY-6703: preQ0 biosynthesis|g__Streptococcus.s__Streptococcus_sp_HMSC067H01	0.00010101010101010101
PWY-5100: pyruvate fermentation to acetate and lactate II|g__Veillonella.s__Veillonella_dispar	0.00010101010101010101
PWY-6386: UDP-N-acetylmuramoyl-pentapeptide biosynthesis II (lysine-containing)|g__Streptococcus.s__Streptococcus_sp_HMSC071D03	0.00010101010101010101
PWY-6123: inosine-5'-phosphate biosynthesis I|g__Veillonella.s__Veillonella_infantium	0.00010101010101010101
PWY-7197: pyrimidine deoxyribonucleotide phosphorylation|g__Actinomyces.s__Actinomyces_sp_S6_Spd3	0.00010101010101010101
PWY-6703: preQ0 biosynthesis|g__Veillonella.s__Veillonella_parvula	0.00010101010101010101
UDPNAGSYN-PWY: UDP-N-acetyl-D-glucosamine biosynthesis I|g__Veillonella.s__Veillonella_dispar	0.00010101010101010101
PWY-6703: preQ0 biosynthesis|g__Veillonella.s__Veillonella_sp_T11011_6	0.00010101010101010101
PWY-6703: preQ0 biosynthesis|unclassified	0.00010101010101010101
HOMOSER-METSYN-PWY: L-methionine biosynthesis I|g__Streptococcus.s__Streptococcus_mitis	0.00010101010101010101
PWY-6122: 5-aminoimidazole ribonucleotide biosynthesis II|g__Clostridiales_Family_XIII_Incertae_Sedis_unclassified.s__Eubacterium_saphenum	0.00010101010101010101
PWY-6277: superpathway of 5-aminoimidazole ribonucleotide biosynthesis|g__Lactobacillus.s__Lactobacillus_gastricus	0.00010101010101010101
PWY-6387: UDP-N-acetylmuramoyl-pentapeptide biosynthesis I (meso-diaminopimelate containing)|unclassified	0.00010101010101010101
PWY-6396: superpathway of 2,3-butanediol biosynthesis	0.00010101010101010101
PEPTIDOGLYCANSYN-PWY: peptidoglycan biosynthesis I (meso-diaminopimelate containing)|g__Prevotella.s__Prevotella_jejuni	0.00010101010101010101
PWY-3001: superpathway of L-isoleucine biosynthesis I|g__Veillonella.s__Veillonella_atypica	0.00010101010101010101
PWY-7219: adenosine ribonucleotides de novo biosynthesis|g__Bifidobacterium.s__Bifidobacterium_dentium	0.00010101010101010101
P105-PWY: TCA cycle IV (2-oxoglutarate decarboxylase)	0.00010101010101010101
OANTIGEN-PWY: O-antigen building blocks biosynthesis (E. coli)|g__Veillonella.s__Veillonella_atypica	0.00010101010101010101
UDPNAGSYN-PWY: UDP-N-acetyl-D-glucosamine biosynthesis I|g__Granulicatella.s__Granulicatella_adiacens	0.00010101010101010101
PWY3O-355: stearate biosynthesis III (fungi)|g__Bifidobacterium.s__Bifidobacterium_longum	0.00010101010101010101
PWY-6124: inosine-5'-phosphate biosynthesis II|g__Rothia.s__Rothia_aeria	0.00010101010101010101
PWY-7222: guanosine deoxyribonucleotides de novo biosynthesis II|unclassified	0.00010101010101010101
PWY-7222: guanosine deoxyribonucleotides de novo biosynthesis II|g__Streptococcus.s__Streptococcus_pneumoniae	0.00010101010101010101
DENITRIFICATION-PWY: nitrate reduction I (denitrification)|unclassified	0.00010101010101010101
CITRULBIO-PWY: L-citrulline biosynthesis|g__Lactobacillus.s__Lactobacillus_fermentum	0.00010101010101010101
PWY-5686: UMP biosynthesis I|g__Streptococcus.s__Streptococcus_infantis	0.00010101010101010101
PWY-5103: L-isoleucine biosynthesis III|g__Streptococcus.s__Streptococcus_sanguinis	0.00010101010101010101
PWY-6163: chorismate biosynthesis from 3-dehydroquinate|g__Streptococcus.s__Streptococcus_sp_HMSC034E03	0.00010101010101010101
P122-PWY: heterolactic fermentation	0.00010101010101010101
DENOVOPURINE2-PWY: superpathway of purine nucleotides de novo biosynthesis II|g__Streptococcus.s__Streptococcus_vestibularis	0.00010101010101010101
PWY-6121: 5-aminoimidazole ribonucleotide biosynthesis I|g__Stomatobaculum.s__Stomatobaculum_longum	0.00010101010101010101
UDPNAGSYN-PWY: UDP-N-acetyl-D-glucosamine biosynthesis I|g__Lactobacillus.s__Lactobacillus_johnsonii	0.00010101010101010101
PWY-841: superpathway of purine nucleotides de novo biosynthesis I|g__Veillonella.s__Veillonella_dispar	0.00010101010101010101
PWY-6121: 5-aminoimidazole ribonucleotide biosynthesis I|g__Streptococcus.s__Streptococcus_cristatus	0.00010101010101010101
PWY-7222: guanosine deoxyribonucleotides de novo biosynthesis II|g__Veillonella.s__Veillonella_dispar	0.00010101010101010101
PWY-6121: 5-aminoimidazole ribonucleotide biosynthesis I|g__Streptococcus.s__Streptococcus_mitis	0.00010101010101010101
UDPNAGSYN-PWY: UDP-N-acetyl-D-glucosamine biosynthesis I|g__Lautropia.s__Lautropia_mirabilis	0.00010101010101010101
FASYN-INITIAL-PWY: superpathway of fatty acid biosynthesis initiation (E. coli)|g__Filifactor.s__Filifactor_alocis	0.00010101010101010101
PWY-7229: superpathway of adenosine nucleotides de novo biosynthesis I|g__Streptococcus.s__Streptococcus_mitis	0.00010101010101010101
DTDPRHAMSYN-PWY: dTDP-&beta;-L-rhamnose biosynthesis|g__Actinomyces.s__Actinomyces_oris	0.00010101010101010101
PWY-7400: L-arginine biosynthesis IV (archaebacteria)|g__Streptococcus.s__Streptococcus_sanguinis	0.00010101010101010101
PWY-7222: guanosine deoxyribonucleotides de novo biosynthesis II|g__Veillonella.s__Veillonella_sp_T11011_6	0.00010101010101010101
PWY-7229: superpathway of adenosine nucleotides de novo biosynthesis I|g__Streptococcus.s__Streptococcus_infantis	0.00010101010101010101
PWY-6121: 5-aminoimidazole ribonucleotide biosynthesis I|g__Streptococcus.s__Streptococcus_sp_HPH0090	0.00010101010101010101
DTDPRHAMSYN-PWY: dTDP-&beta;-L-rhamnose biosynthesis|g__Actinomyces.s__Actinomyces_sp_oral_taxon_414	0.00010101010101010101
PWY-5686: UMP biosynthesis|g__Porphyromonas.s__Porphyromonas_somerae	0.00010101010101010101
FAO-PWY: fatty acid &beta;-oxidation I (generic)|g__Ralstonia.s__Ralstonia_pickettii	0.00010101010101010101
PWY-5100: pyruvate fermentation to acetate and lactate II|g__Streptococcus.s__Streptococcus_sp_HPH0090	0.00010101010101010101
PWY-5686: UMP biosynthesis I|g__Bifidobacterium.s__Bifidobacterium_longum	0.00010101010101010101
PWY-7228: superpathway of guanosine nucleotides de novo biosynthesis I|g__Streptococcus.s__Streptococcus_infantis	0.00010101010101010101
PWY-7663: gondoate biosynthesis (anaerobic)|g__Lactobacillus.s__Lactobacillus_salivarius	0.00010101010101010101
PWY-5100: pyruvate fermentation to acetate and lactate II|g__Atopobium.s__Atopobium_rimae	0.00010101010101010101
PWY-622: starch biosynthesis	0.00010101010101010101
PWY-6277: superpathway of 5-aminoimidazole ribonucleotide biosynthesis|g__Actinomyces.s__Actinomyces_sp_HMSC035G02	0.00010101010101010101
PWY-7199: pyrimidine deoxyribonucleosides salvage|g__Prevotella.s__Prevotella_melaninogenica	0.00010101010101010101
PWY-7199: pyrimidine deoxyribonucleosides salvage|g__Prevotella.s__Prevotella_pallens	0.00010101010101010101
PWY-7199: pyrimidine deoxyribonucleosides salvage|g__Streptococcus.s__Streptococcus_cristatus	0.00010101010101010101
VALSYN-PWY: L-valine biosynthesis|g__Rothia.s__Rothia_mucilaginosa	0.00010101010101010101
PWY-6122: 5-aminoimidazole ribonucleotide biosynthesis II|g__Streptococcus.s__Streptococcus_cristatus	0.00010101010101010101
DTDPRHAMSYN-PWY: dTDP-&beta;-L-rhamnose biosynthesis|unclassified	0.00010101010101010101
PWY-5100: pyruvate fermentation to acetate and lactate II|g__Granulicatella.s__Granulicatella_adiacens	0.00010101010101010101
PWY-7199: pyrimidine deoxyribonucleosides salvage|g__Prevotella.s__Prevotella_veroralis	0.00010101010101010101
COA-PWY-1: superpathway of coenzyme A biosynthesis III (mammals)|g__Actinomyces.s__Actinomyces_naeslundii	0.00010101010101010101
PWY-7560: methylerythritol phosphate pathway II|unclassified	0.00010101010101010101
VALSYN-PWY: L-valine biosynthesis|g__Streptococcus.s__Streptococcus_infantis	0.00010101010101010101
PWY-7228: superpathway of guanosine nucleotides de novo biosynthesis I|g__Streptococcus.s__Streptococcus_pneumoniae	0.00010101010101010101
PWY-5100: pyruvate fermentation to acetate and lactate II|g__Actinomyces.s__Actinomyces_odontolyticus	0.00010101010101010101
PWY-5100: pyruvate fermentation to acetate and lactate II|g__Actinomyces.s__Actinomyces_naeslundii	0.00010101010101010101
PWY-6387: UDP-N-acetylmuramoyl-pentapeptide biosynthesis I (meso-diaminopimelate containing)|g__Gemella.s__Gemella_sanguinis	0.00010101010101010101
PWY-5097: L-lysine biosynthesis VI|g__Prevotella.s__Prevotella_melaninogenica	0.00010101010101010101
PWY-5100: pyruvate fermentation to acetate and lactate II|g__Actinomyces.s__Actinomyces_graevenitzii	0.00010101010101010101
PWY-6700: queuosine biosynthesis I (de novo)|g__Veillonella.s__Veillonella_dispar	0.00010101010101010101
PWY-5097: L-lysine biosynthesis VI|unclassified	0.00010101010101010101
PWY-5686: UMP biosynthesis I|g__Actinomyces.s__Actinomyces_johnsonii	0.00010101010101010101
PWY-6123: inosine-5'-phosphate biosynthesis I	0.00010101010101010101
PWY-6123: inosine-5'-phosphate biosynthesis I|g__Actinomyces.s__Actinomyces_naeslundii	0.00010101010101010101
PWY-6270: isoprene biosynthesis I|unclassified	0.00010101010101010101
PWY-6387: UDP-N-acetylmuramoyl-pentapeptide biosynthesis I (meso-diaminopimelate containing)|g__Lachnoanaerobaculum.s__Lachnoanaerobaculum_saburreum	0.00010101010101010101
PWY-6123: inosine-5'-phosphate biosynthesis I|g__Actinomyces.s__Actinomyces_sp_ICM47	0.00010101010101010101
PWY66-398: TCA cycle III (animals)	0.00010101010101010101
PWY-7198: pyrimidine deoxyribonucleotides de novo biosynthesis IV	0.00010101010101010101
PWY-7539: 6-hydroxymethyl-dihydropterin diphosphate biosynthesis III (Chlamydia)|g__Veillonella.s__Veillonella_infantium	0.00010101010101010101
PWY-6703: preQ0 biosynthesis|g__Streptococcus.s__Streptococcus_peroris	0.00010101010101010101
PWY-6168: flavin biosynthesis III (fungi)|g__Streptococcus.s__Streptococcus_mitis	0.00010101010101010101
PEPTIDOGLYCANSYN-PWY: peptidoglycan biosynthesis I (meso-diaminopimelate containing)|g__Actinomyces.s__Actinomyces_graevenitzii	0.00010101010101010101
PWY-6122: 5-aminoimidazole ribonucleotide biosynthesis II|g__Olsenella.s__Olsenella_profusa	0.00010101010101010101
PWY-7208: superpathway of pyrimidine nucleobases salvage|g__Actinomyces.s__Actinomyces_sp_HMSC035G02	0.00010101010101010101
PWY-7208: superpathway of pyrimidine nucleobases salvage|g__Actinomyces.s__Actinomyces_sp_oral_taxon_181	0.00010101010101010101
PWY-7539: 6-hydroxymethyl-dihydropterin diphosphate biosynthesis III (Chlamydia)|g__Prevotella.s__Prevotella_jejuni	0.00010101010101010101
PWY-6168: flavin biosynthesis III (fungi)|g__Streptococcus.s__Streptococcus_oralis	0.00010101010101010101
UNINTEGRATED|g__Lactobacillus.s__Lactobacillus_ultunensis	0.00010101010101010101
DTDPRHAMSYN-PWY: dTDP-&beta;-L-rhamnose biosynthesis|g__Streptococcus.s__Streptococcus_sp_HMSC034E03	0.00010101010101010101
PWY-6387: UDP-N-acetylmuramoyl-pentapeptide biosynthesis I (meso-diaminopimelate containing)|g__Actinomyces.s__Actinomyces_sp_S6_Spd3	0.00010101010101010101
PWY-5100: pyruvate fermentation to acetate and lactate II|g__Solobacterium.s__Solobacterium_moorei	0.00010101010101010101
DTDPRHAMSYN-PWY: dTDP-L-rhamnose biosynthesis I|g__Streptococcus.s__Streptococcus_vestibularis	0.00010101010101010101
PWY-6123: inosine-5'-phosphate biosynthesis I|g__Rothia.s__Rothia_mucilaginosa	0.00010101010101010101
PWY-5097: L-lysine biosynthesis VI|g__Bifidobacterium.s__Bifidobacterium_longum	0.00010101010101010101
VALSYN-PWY: L-valine biosynthesis|g__Bifidobacterium.s__Bifidobacterium_longum	0.00010101010101010101
PWY-7208: superpathway of pyrimidine nucleobases salvage|g__Actinomyces.s__Actinomyces_oris	0.00010101010101010101
PWY-5100: pyruvate fermentation to acetate and lactate II|g__Oribacterium.s__Oribacterium_sinus	0.00010101010101010101
PWY-7208: superpathway of pyrimidine nucleobases salvage|g__Actinomyces.s__Actinomyces_graevenitzii	0.00010101010101010101
PWY-6123: inosine-5'-phosphate biosynthesis I|g__Neisseria.s__Neisseria_sicca	0.00010101010101010101
PWY-7200: superpathway of pyrimidine deoxyribonucleoside salvage	0.00010101010101010101
UNINTEGRATED|g__Gemella.s__Gemella_sanguinis	0.00010101010101010101
PWY-7199: pyrimidine deoxyribonucleosides salvage|g__Streptococcus.s__Streptococcus_vestibularis	0.00010101010101010101
PWY-7663: gondoate biosynthesis (anaerobic)|g__Prevotella.s__Prevotella_salivae	0.00010101010101010101
PWY-6122: 5-aminoimidazole ribonucleotide biosynthesis II|g__Prevotella.s__Prevotella_denticola	0.00010101010101010101
PWY-7197: pyrimidine deoxyribonucleotide phosphorylation|g__Streptococcus.s__Streptococcus_salivarius	0.00010101010101010101
UNINTEGRATED|g__Filifactor.s__Filifactor_alocis	0.00010101010101010101
PWY-6703: preQ0 biosynthesis|g__Neisseria.s__Neisseria_sicca	0.00010101010101010101
PWY-7199: pyrimidine deoxyribonucleosides salvage|g__Streptococcus.s__Streptococcus_sp_HMSC067H01	0.00010101010101010101
PWY4LZ-257: superpathway of fermentation (Chlamydomonas reinhardtii)	0.00010101010101010101
PWY-7663: gondoate biosynthesis (anaerobic)|g__Prevotella.s__Prevotella_jejuni	0.00010101010101010101
HISDEG-PWY: L-histidine degradation I|g__Streptococcus.s__Streptococcus_sp_F0442	0.00010101010101010101
PWY-6122: 5-aminoimidazole ribonucleotide biosynthesis II|g__Rothia.s__Rothia_aeria	0.00010101010101010101
UDPNAGSYN-PWY: UDP-N-acetyl-D-glucosamine biosynthesis I|g__Bifidobacterium.s__Bifidobacterium_longum	0.00010101010101010101
PWY-6700: queuosine biosynthesis I (de novo)|g__Dialister.s__Dialister_invisus	0.00010101010101010101
POLYISOPRENSYN-PWY: polyisoprenoid biosynthesis (E. coli)|g__Streptococcus.s__Streptococcus_anginosus_group	0.00010101010101010101
PWY0-1241: ADP-L-glycero-&beta;-D-manno-heptose biosynthesis|g__Veillonella.s__Veillonella_infantium	0.00010101010101010101
PWY-7219: adenosine ribonucleotides de novo biosynthesis|g__Megasphaera.s__Megasphaera_micronuciformis	0.00010101010101010101
TRNA-CHARGING-PWY: tRNA charging|g__Streptococcus.s__Streptococcus_peroris	0.00010101010101010101
PWY-6737: starch degradation V|g__Oribacterium.s__Oribacterium_sinus	0.00010101010101010101
PWY-5154: L-arginine biosynthesis III (via N-acetyl-L-citrulline)	0.00010101010101010101
PWY-7219: adenosine ribonucleotides de novo biosynthesis|g__Lactobacillus.s__Lactobacillus_kalixensis	0.00010101010101010101
PEPTIDOGLYCANSYN-PWY: peptidoglycan biosynthesis I (meso-diaminopimelate containing)|g__Streptococcus.s__Streptococcus_sp_HPH0090	0.00010101010101010101
FASYN-INITIAL-PWY: superpathway of fatty acid biosynthesis initiation (E. coli)|g__Streptococcus.s__Streptococcus_pneumoniae	0.00010101010101010101
PWY-4981: L-proline biosynthesis II (from arginine)	0.00010101010101010101
TRPSYN-PWY: L-tryptophan biosynthesis|g__Streptococcus.s__Streptococcus_mitis	0.00010101010101010101
1CMET2-PWY: N10-formyl-tetrahydrofolate biosynthesis|g__Streptococcus.s__Streptococcus_vestibularis	0.00010101010101010101
PWY-5686: UMP biosynthesis I|g__Streptococcus.s__Streptococcus_sp_HMSC034E03	0.00010101010101010101
COMPLETE-ARO-PWY: superpathway of aromatic amino acid biosynthesis|g__Oribacterium.s__Oribacterium_sinus	0.00010101010101010101
PWY-7117: C4 photosynthetic carbon assimilation cycle, PEPCK type	0.00010101010101010101
PWY-6737: starch degradation V|g__Lautropia.s__Lautropia_mirabilis	0.00010101010101010101
POLYAMSYN-PWY: superpathway of polyamine biosynthesis I	0.00010101010101010101
PWY-5686: UMP biosynthesis I|g__Streptococcus.s__Streptococcus_sp_HMSC067H01	0.00010101010101010101
TRPSYN-PWY: L-tryptophan biosynthesis|g__Streptococcus.s__Streptococcus_pseudopneumoniae	0.00010101010101010101
TRPSYN-PWY: L-tryptophan biosynthesis|g__Streptococcus.s__Streptococcus_sp_HMSC034E03	0.00010101010101010101
PWY-6277: superpathway of 5-aminoimidazole ribonucleotide biosynthesis|g__Olsenella.s__Olsenella_profusa	0.00010101010101010101
PEPTIDOGLYCANSYN-PWY: peptidoglycan biosynthesis I (meso-diaminopimelate containing)|unclassified	0.00010101010101010101
PEPTIDOGLYCANSYN-PWY: peptidoglycan biosynthesis I (meso-diaminopimelate containing)|g__Streptococcus.s__Streptococcus_peroris	0.00010101010101010101
CALVIN-PWY: Calvin-Benson-Bassham cycle|g__Neisseria.s__Neisseria_sicca	0.00010101010101010101
PWY0-1241: ADP-L-glycero-&beta;-D-manno-heptose biosynthesis|g__Veillonella.s__Veillonella_tobetsuensis	0.00010101010101010101
PWY-6737: starch degradation V|g__Prevotella.s__Prevotella_pallens	0.00010101010101010101
PWY-6737: starch degradation V|g__Fusobacterium.s__Fusobacterium_nucleatum	0.00010101010101010101
PWY0-862: (5Z)-dodecenoate biosynthesis I|unclassified	0.00010101010101010101
PWY-4981: L-proline biosynthesis II (from arginine)|g__Actinomyces.s__Actinomyces_viscosus	0.00010101010101010101
PWY-5121: superpathway of geranylgeranyl diphosphate biosynthesis II (via MEP)|g__Campylobacter.s__Campylobacter_rectus	0.00010101010101010101
PWY-4722: creatinine degradation II	0.00010101010101010101
PWY-7219: adenosine ribonucleotides de novo biosynthesis|g__Lactobacillus.s__Lactobacillus_gastricus	0.00010101010101010101
NONOXIPENT-PWY: pentose phosphate pathway (non-oxidative branch) I|g__Streptococcus.s__Streptococcus_pseudopneumoniae	0.00010101010101010101
PWY0-1296: purine ribonucleosides degradation|g__Atopobium.s__Atopobium_rimae	0.00010101010101010101
PWY1F-823: leucopelargonidin and leucocyanidin biosynthesis|g__Streptococcus.s__Streptococcus_salivarius	0.00010101010101010101
FASYN-INITIAL-PWY: superpathway of fatty acid biosynthesis initiation (E. coli)|g__Veillonella.s__Veillonella_parvula	0.00010101010101010101
PWY0-1296: purine ribonucleosides degradation|g__Granulicatella.s__Granulicatella_adiacens	0.00010101010101010101
PYRIDNUCSAL-PWY: NAD salvage pathway I (PNC VI cycle)	0.00010101010101010101
PWY-7111: pyruvate fermentation to isobutanol (engineered)|g__Streptococcus.s__Streptococcus_pseudopneumoniae	0.00010101010101010101
PWY-7219: adenosine ribonucleotides de novo biosynthesis|g__Lautropia.s__Lautropia_mirabilis	0.00010101010101010101
HSERMETANA-PWY: L-methionine biosynthesis III|g__Streptococcus.s__Streptococcus_sp_HMSC071D03	0.00010101010101010101
DAPLYSINESYN-PWY: L-lysine biosynthesis I|g__Bifidobacterium.s__Bifidobacterium_longum	0.00010101010101010101
COMPLETE-ARO-PWY: superpathway of aromatic amino acid biosynthesis|g__Streptococcus.s__Streptococcus_salivarius_CAG_79	0.00010101010101010101
TRPSYN-PWY: L-tryptophan biosynthesis|g__Bifidobacterium.s__Bifidobacterium_longum	0.00010101010101010101
PWY-6125: superpathway of guanosine nucleotides de novo biosynthesis II|g__Veillonella.s__Veillonella_sp_T11011_6	0.00010101010101010101
PWY-6163: chorismate biosynthesis from 3-dehydroquinate|g__Prevotella.s__Prevotella_salivae	0.00010101010101010101
PWY-5989: stearate biosynthesis II (bacteria and plants)|g__Streptococcus.s__Streptococcus_oralis	0.00010101010101010101
PWY-7219: adenosine ribonucleotides de novo biosynthesis|g__Gemella.s__Gemella_sanguinis	0.00010101010101010101
PWY-6386: UDP-N-acetylmuramoyl-pentapeptide biosynthesis II (lysine-containing)|g__Actinomyces.s__Actinomyces_sp_S6_Spd3	0.00010101010101010101
PWY0-862: (5Z)-dodecenoate biosynthesis I|g__Streptococcus.s__Streptococcus_sanguinis	0.00010101010101010101
DAPLYSINESYN-PWY: L-lysine biosynthesis I|g__Aggregatibacter.s__Aggregatibacter_segnis	0.00010101010101010101
COMPLETE-ARO-PWY: superpathway of aromatic amino acid biosynthesis|g__Streptococcus.s__Streptococcus_salivarius	0.00010101010101010101
PYRIDNUCSYN-PWY: NAD de novo biosynthesis I (from aspartate)|unclassified	0.00010101010101010101
PWY-4981: L-proline biosynthesis II (from arginine)|g__Streptococcus.s__Streptococcus_parasanguinis	0.00010101010101010101
PEPTIDOGLYCANSYN-PWY: peptidoglycan biosynthesis I (meso-diaminopimelate containing)|g__Veillonella.s__Veillonella_infantium	0.00010101010101010101
PWY-6163: chorismate biosynthesis from 3-dehydroquinate|g__Streptococcus.s__Streptococcus_salivarius	0.00010101010101010101
1CMET2-PWY: folate transformations III (E. coli)|g__Streptococcus.s__Streptococcus_sp_F0442	0.00010101010101010101
PWY-7219: adenosine ribonucleotides de novo biosynthesis|g__Neisseria.s__Neisseria_sicca	0.00010101010101010101
PWY-7111: pyruvate fermentation to isobutanol (engineered)|g__Streptococcus.s__Streptococcus_mitis	0.00010101010101010101
FOLSYN-PWY: superpathway of tetrahydrofolate biosynthesis and salvage|unclassified	0.00010101010101010101
ANAEROFRUCAT-PWY: homolactic fermentation|g__Streptococcus.s__Streptococcus_salivarius	0.00010101010101010101
PWY-6125: superpathway of guanosine nucleotides de novo biosynthesis II|g__Veillonella.s__Veillonella_dispar	0.00010101010101010101
FASYN-INITIAL-PWY: superpathway of fatty acid biosynthesis initiation (E. coli)|g__Veillonella.s__Veillonella_sp_T11011_6	0.00010101010101010101
